# Supplementary material for: Rheum rhaponticum and Rheum rhabarbarum Extracts as Modulators of Endothelial Cell Inflammatory Response
Source: Nutrients. 2023 Feb 14;15(4):949. doi: 10.3390/nu15040949 (PMC9964395; doi:10.3390/nu15040949)
Supplement: Supplementary file 1 [file nutrients-15-00949-s001.zip]

Archive with 5 entries (5 files):
- Supplementary materials S1.pdf
- Supplementary materials S2.pdf
- Supplementary_Table S1.xlsx
- Supplementary_Table S2.xlsx
- Supplementary_Table S3.xlsx
