# Supplementary material for: Rheum rhaponticum and Rheum rhabarbarum Extracts as Modulators of Endothelial Cell Inflammatory Response
Source: Nutrients. 2023 Feb 14;15(4):949. doi: 10.3390/nu15040949 (PMC9964395; doi:10.3390/nu15040949)
Supplement: Supplementary file 1 [file nutrients-15-00949-s001.zip › Supplementary_Table S1.xlsx]

## Sheet: Table S1.
No	Name	RT [min]	Formula	Adduct	Precursor	Err. [ppm]	mσ	rdb	R.rhabarbarum	[mg/g d.w.]	R.rhaponticum	[mg/g d.w.]	ID level	NEG MS2 Spectrum
1	Unidentified	2	C10H12O10	M-H	291.036	1.3	13.2	5	+				4	115.0011 (8.3; -C6H8O6), 133.0119 (7.0; -C6H6O5), 175.0244 (100.0; -C4H4O4)
2	Unidentified	2.07	C10H12O10	M-H	291.036	0.7	14.9	5	+	5.06 ± 1.06	+	1.71 ± 0.27	4	115.0011 (8.3; -C6H8O6), 133.0119 (7.0; -C6H6O5), 175.0244 (100.0; -C4H4O4)
3	Unidentified	2.07	C10H12O11	M-H	307.031	0.7	12.7	5	+	6.99 ± 1.47	+	1.97 ± 0.30	4	111.0062 (16.1; -C5H8O8), 115.0032 (21.0; -C6H8O7), 133.0120 (100.0; -C6H6O6), 191.0212 (6.6; -C4H4O4)
4	beta-glucogallin	2.22	C13H16O10	M-H	331.067	1.4	6.5	6	+	14.67 ± 3.79	+	0.85 ± 0.19	1	123.0079 (2.0; -C7H12O7), 151.0025 (5.0; -C6H12O6), 169.0141 (19.1; -C6H10O5), 193.0140 (1.1; -C4H10O5), 211.0251 (15.4; -C4H8O4), 241.0357 (1.5; -C3H6O3), 271.0462 (29.8; -C2H4O2), 313.0566 (0.9; -H2O), 331.0673 (100.0)
5	homocitrate-1	2.86	C7H10O7	M-H	205.035	2.8	23.5	3	+	2.49 ± 1.33	+	1.07 ± 0.29	3	111.0065 (100.0; -C2H6O4), 143.0355 (27.3; -CH2O3)
6	homocitrate-2	3.09	C7H10O7	M-H	205.035	2.2	16	3	+	7.16 ± 2.01	+	5.40 ± 0.90	3	111.0064 (100.0; -C2H6O4), 143.0330 (75.2; -CH2O3), 173.0100 (12.4; -CH4O), 205.0349 (68.5)
7	gentisoyl-Hex	3.7	C13H16O9	M-H	315.072	-0.2	13.9	6			+	1.59 ± 0.12	3	195.0323 (37.8; -C4H8O4), 255.0512 (94.2; -C2H4O2), 315.0719 (100.0)
8	gallocatechin	5.01	C15H14O7	M-H	305.067	1.6	19.7	9	+	0.32 ± 0.05			1	125.0238 (28.1; -C9H8O4), 179.0335 (21.9; -C6H6O3), 204.0419 (16.1; -C4H5O3), 219.0671 (32.8; -C3H2O3), 237.0765 (17.1; -C3O2), 243.0666 (14.6; -CH2O3), 261.0759 (47.3; -CO2), 305.0655 (100.0)
9	saliciloyl-Hex-1	5.3	C13H16O8	M-H	299.077	-0.1	13.3	6			+	0.16 ± 0.03	3	137.0234 (19.1; -C6H10O5), 151.0395 (4.0; -C5H8O5), 161.0446 (1.4; -C7H6O3), 179.0349 (34.4; -C4H8O4), 209.0454 (9.3; -C3H6O3), 239.0564 (41.6; -C2H4O2), 299.0770 (100.0)
10	Unidentified	5.37	C11H10O9	M-H	285.025	0.9	21.1	7	+	0.50 ± 0.04			4	115.0031 (30.2; -C7H6O5), 133.0124 (100.0; -C7H4O4)
11	Trp	6.46	C11H12N2O2	M-H	203.083	-0.9	11.5	7	+	2.63 ± 0.66			2	116.0495 (11.5; -C3H5NO2), 129.0573 (0.4; -C2H4NO2), 142.0654 (5.3; -CH3NO2), 159.0922 (7.5; -CO2), 186.0559 (4.3; -H3N), 203.0827 (100.0)
12	syringoyl-Hex-1	7.25	C15H20O10	M-H	359.098	-0.1	18.9	6			+		3	182.0220 (7.7; -C7H13O5), 197.0454 (74.3; -C6H10O5), 211.0615 (17.5; -C5H8O5), 224.0332 (5.4; -C5H11O4), 239.0561 (79.2; -C4H8O4), 269.0660 (5.2; -C3H6O3), 299.0779 (19.5; -C2H4O2), 344.0750 (21.4; -CH3), 359.0985 (100.0)
13	syringoyl-Hex-2	7.57	C15H20O10	M-H	359.098	0.6	4.3	6	+	1.36 ± 0.39	+	4.21 ± 0.99	3	197.0452 (67.3; -C6H10O5), 211.0612 (19.4; -C5H8O5), 239.0560 (74.9; -C4H8O4), 269.0664 (8.1; -C3H6O3), 299.0768 (20.4; -C2H4O2), 344.0744 (17.3; -CH3), 359.0982 (100.0)
14	procyanidin-B1	7.76	C30H26O12	M-H	577.135	0.6	23	18	+	1.60 ± 0.44	+	0.05 ± 0.02	1	125.0241 (5.5; -C24H20O9), 161.0237 (4.5; -C21H20O9), 203.0722 (4.3; -C18H14O9), 205.0508 (4.2; -C19H16O8), 245.0821 (24.9; -C16H12O8), 273.0406 (6.7; -C16H16O6), 289.0725 (100.0; -C15H12O6), 299.0567 (3.8; -C14H14O6), 329.0664 (3.8; -C13H12O5), 339.0883 (12.7; -C11H10O6), 381.0986 (5.8; -C9H8O5), 407.0777 (73.9; -C8H10O4), 425.0882 (4.6; -C8H8O3), 451.1031 (3.5; -C6H6O3)
15	catechin	8.51	C15H14O6	M-H	289.072	0.7	20.8	9	+		+		2	179.0348 (7.3; -C6H6O2), 203.0711 (21.9; -C3H2O3), 221.0818 (13.2; -C3O2), 245.0817 (64.9; -CO2), 271.0613 (4.4; -H2O), 289.0717 (100.0)
16	Unidentified	8.51	C12H22O8	M-H	293.124	-0.8	75.5	2			+	1.33 ± 0.34	4	113.0233 (0.7; -C7H16O5), 131.0697 (6.3; -C6H10O5), 173.0812 (1.7; -C4H8O4), 293.1245 (100.0)
17	catechin	8.81	C15H14O6	M-H	289.072	0.7	20	9	+	24.71 ± 3.36	+	0.26 ± 0.05	1	125.0243 (3.0; -C9H8O3), 151.0397 (2.5; -C7H6O3), 165.0196 (3.2; -C7H8O2), 179.0360 (8.1; -C6H6O2), 203.0721 (23.0; -C3H2O3), 205.0513 (18.6; -C4H4O2), 221.0829 (12.6; -C3O2), 227.0724 (5.7; -CH2O3), 245.0829 (71.0; -CO2), 271.0618 (4.2; -H2O), 289.0730 (100.0)
18	benzyl-Hex-Pent	8.95	C18H26O10	M-H	401.145	-0.3	38.8	6	+				3	179.0720 (31.4; -C8H14O7), 239.0925 (100.0; -C6H10O5), 401.1457 (18.2)
19	coumaroyl-Hex-1	9.13	C15H18O8	M-H	325.093	-1	4.9	7	+	0.25 ± 0.12			3	117.0336 (7.4; -C7H12O7), 119.0494 (7.7; -C7H10O7), 145.0282 (100.0; -C6H12O6), 161.0606 (3.7; -C5H8O6), 163.0396 (26.2; -C6H10O5), 177.0548 (1.2; -C5H8O5), 187.0400 (11.1; -C4H10O5), 205.0506 (10.6; -C4H8O4), 229.0514 (1.2; -C2H8O4), 235.0615 (2.2; -C3H6O3), 265.0714 (15.4; -C2H4O2), 325.0931 (12.9)
20	catechin-trimer (procyanidin-C1)	9.23	C45H38O18	M-H	865.198	-2.5	30.4	27	+	0.45 ± 0.23			2	125.0244 (10.9; -C39H32O15), 161.0246 (9.2; -C36H32O15), 243.0311 (31.5; -C32H30O13), 261.0412 (20.0; -C32H28O12), 289.0728 (100.0; -C30H24O12), 407.0785 (91.6; -C23H22O10), 425.0900 (14.3; -C23H20O9), 525.0852 (11.7; -C16H20O8)
21	coumaroyl-Hex-2	9.24	C15H18O8	M-H	325.093	-0.2	15.7	7	+		+	0.04 ± 0.02	3	119.0491 (2.9; -C7H10O7), 145.0278 (100.0; -C6H12O6), 163.0401 (13.4; -C6H10O5), 187.0402 (11.4; -C4H10O5), 205.0511 (9.0; -C4H8O4), 235.0615 (2.7; -C3H6O3), 265.0707 (15.9; -C2H4O2), 325.0942 (14.0)
22	eucomic_acid-1	9.44	C11H12O6	M-H	239.056	0	8.1	6	+		+		2	149.0594 (7.5; -C2H2O4), 177.0555 (33.0; -CH2O3), 179.0349 (59.3; -C2H4O2), 195.0663 (9.5; -CO2), 221.0455 (5.5; -H2O), 239.0562 (100.0)
23	eucomic_acid-2	9.56	C11H12O6	M-H	239.056	0	8.1	6	+	1.79 ± 0.35	+	0.40 ± 0.07	2	149.0595 (7.8; -C2H2O4), 177.0555 (33.1; -CH2O3), 179.0348 (62.2; -C2H4O2), 195.0663 (9.5; -CO2), 221.0455 (5.7; -H2O), 239.0562 (100.0)
24	(epi-)catechin-sulfate	9.88	C15H14O9S	M-H	369.029	-0.7	35.7	9			+		2	230.9973 (60.4; -C7H6O3), 245.0815 (23.0; -CO5S), 289.0724 (100.0; -O3S), 369.0287 (98.0)
25	Unidentified	9.93	C8H14O5	M-H	189.077	-0.8	8.5	2	+	0.43 ± 0.03	+	1.43 ± 0.21	4	115.0024 (38.4; -C4H10O), 145.0857 (5.3; -CO2), 189.0771 (100.0)
26	Unidentified	10.14	C12H10O6	M-H	249.041	-0.4	10.7	8	+	0.22 ± 0.04			4	205.0507 (100.0; -CO2), 249.0413 (1.5)
27	Unidentified	10.27	C19H24O14	M-H	475.109	-0.6	21.9	8			+	0.40 ± 0.04	4	153.0546 (5.2; -C11H14O11), 197.0452 (100.0; -C10H14O9), 211.0620 (7.3; -C9H12O9), 239.0555 (36.1; -C8H12O8), 269.0670 (6.8; -C7H10O7), 299.0767 (8.2; -C6H8O6), 344.0746 (2.6; -C5H7O4), 359.0983 (70.9; -C4H4O4)
28	procyanidin-B2	10.52	C30H26O12	M-H	577.135	0.6	23	18			+		1	125.0241 (5.5; -C24H20O9), 161.0237 (4.5; -C21H20O9), 203.0722 (4.3; -C18H14O9), 205.0508 (4.2; -C19H16O8), 245.0821 (24.9; -C16H12O8), 273.0406 (6.7; -C16H16O6), 289.0725 (100.0; -C15H12O6), 299.0567 (3.8; -C14H14O6), 329.0664 (3.8; -C13H12O5), 339.0883 (12.7; -C11H10O6), 381.0986 (5.8; -C9H8O5), 407.0777 (73.9; -C8H10O4), 425.0882 (4.6; -C8H8O3), 451.1031 (3.5; -C6H6O3)
29	feruloyl-Hex-2	10.76	C16H20O9	M-H	355.103	0	28.6	7	+	0.12 ± 0.03			3	160.0163 (13.1; -C7H15O6), 175.0401 (100.0; -C6H12O6), 193.0502 (25.2; -C6H10O5), 217.0504 (5.2; -C4H10O5), 235.0610 (7.8; -C4H8O4), 295.0812 (4.8; -C2H4O2), 355.1012 (3.8)
30	sinapoyl-Hex-1	11.16	C17H22O10	M-H	385.114	-0.2	13	7	+				3	164.0476 (1.7; -C8H13O7), 190.0277 (24.6; -C7H15O6), 205.0510 (100.0; -C6H12O6), 221.0825 (2.4; -C5H8O6), 223.0617 (10.2; -C6H10O5), 232.0389 (1.9; -C5H13O5), 247.0617 (3.8; -C4H10O5), 265.0715 (4.1; -C4H8O4), 325.0934 (2.3; -C2H4O2), 385.1149 (1.2)
31	sinapoyl-Hex-2	11.31	C17H22O10	M-H	385.114	0	4.3	7	+	3.53 ± 0.77			3	164.0472 (1.5; -C8H13O7), 175.0046 (1.7; -C8H18O6), 179.0712 (1.2; -C7H10O7), 190.0278 (25.6; -C7H15O6), 205.0510 (100.0; -C6H12O6), 223.0616 (10.2; -C6H10O5), 247.0617 (3.1; -C4H10O5), 265.0721 (3.8; -C4H8O4), 295.0843 (0.5; -C3H6O3), 325.0925 (1.9; -C2H4O2), 341.0682 (0.4; -C17H21O10), 370.0917 (0.3; -CH3), 385.1149 (1.6)
32	(epi-)catechin-1	11.54	C15H14O6	M-H	289.072	0.8	13.1	9			+	0.18 ± 0.02	2	221.0812 (12.7; -C3O2), 245.0812 (61.9; -CO2), 271.0613 (9.6; -H2O), 289.0712 (100.0)
33	epi-catechin	11.66	C15H14O6	M-H	289.072	1.4	1.4	9			+	0.21 ± 0.09	1	151.0395 (4.3; -C7H6O3), 179.0343 (7.5; -C6H6O2), 203.0705 (24.9; -C3H2O3), 221.0822 (12.6; -C3O2), 245.0816 (67.8; -CO2), 271.0609 (3.5; -H2O), 289.0716 (100.0)
34	sinapoyl-Hex-3	12.01	C17H22O10	M-H	385.114	0.6	19.2	7			+	0.09 ± 0.05	3	164.0479 (8.9; -C8H13O7), 179.0710 (9.8; -C7H10O7), 190.0265 (5.6; -C7H15O6), 193.0150 (2.9; -C8H16O5), 205.0505 (22.1; -C6H12O6), 208.0377 (41.1; -C7H13O5), 223.0610 (100.0; -C6H10O5), 265.0722 (2.8; -C4H8O4)
35	methyl-butyl-Hex-Pent	12.09	C17H32O12	M-H	427.182	-0.1	92.8	2	+	1.30 ± 0.23			3	131.0330 (1.7; -C12H24O8), 161.0458 (1.8; -C11H22O7), 215.0562 (1.3; -C8H20O6), 233.0671 (6.3; -C8H18O5), 249.1343 (78.3; -C6H10O6), 293.0874 (1.1; -C6H14O3), 381.1765 (100.0; -CH2O2)
36	Unidentified	12.4	C10H16O7	M-H	247.082	0.7	11.8	3			+	0.15 ± 0.08	4	111.0069 (100.0; -C5H12O4), 173.0103 (7.6; -C4H10O), 185.0810 (9.3; -CH2O3)
37	benzoyloxy-hydroxypropyl-HexA	12.5	C16H20O10	M-H	371.098	0.4	14.7	7	+	0.21 ± 0.07	+		3	121.0280 (14.7; -C9H14O8), 231.0501 (8.6; -C7H8O3), 249.0613 (100.0; -C7H6O2), 289.0726 (3.0; -CH6O4), 311.0785 (3.4; -C2H4O2), 371.0977 (36.6)
38	hydroxyoctanoic-acid	12.62	C8H14O5	M-H	189.077	0.9	8	2	+		+	0.58 ± 0.14	3	127.0755 (7.0; -CH2O3), 171.0657 (100.0; -H2O), 189.0767 (5.8)
39	piceatannol-Hex-3	12.9	C20H22O9	M-H	405.119	0.3	41	10	+	0.28 ± 0.06			3	201.0551 (2.3; -C8H12O6), 243.0666 (100.0; -C6H10O5)
40	procyanidin-B1	13.02	C30H26O12	M-H	577.135	1.2	31.8	18	+				2	125.0236 (7.5; -C24H20O9), 245.0820 (27.8; -C16H12O8), 289.0719 (100.0; -C15H12O6), 339.0861 (10.8; -C11H10O6), 369.0615 (17.6; -C11H12O4), 399.0714 (24.0; -C10H10O3), 407.0773 (53.5; -C8H10O4), 459.0940 (12.4; -C8H6O), 489.1027 (12.4; -C7H4)
41	Unidentified	13.16	C29H40O16	M-H	643.224	-0.2	47.6	10	+	0.49 ± 0.21	+	0.10 ± 0.03	4	166.0255 (18.2; -C21H33O12), 181.0512 (45.8; -C20H30O12), 205.0865 (20.6; -C17H26O13), 338.1144 (48.1; -C9H21O11), 369.1329 (31.1; -C8H18O10), 387.1441 (100.0; -C8H16O9)
42	resveratrol-Hex-1 (resveratroloside)	13.24	C20H22O8	M+HCOOH-H	435.13	-1	20.6	10	+	1.24 ± 0.17			2	185.0590 (0.2; -C9H14O8), 227.0716 (100.0; -C7H12O7), 269.0798 (0.3; -C5H10O6), 389.1251 (4.1; -CH2O2)
43	tetrahomocitrate	13.43	C10H16O7	M-H	247.082	1.6	1.1	3	+	0.33 ± 0.18	+	0.88 ± 0.10	3	111.0070 (26.9; -C5H12O4), 173.0084 (6.5; -C4H10O), 185.0816 (47.1; -CH2O3), 247.0820 (100.0)
44	Unidentified	13.69	C21H24O12	M-H	467.12	0.7	26.1	10	+	0.77 ± 0.12			4	125.0226 (59.4; -C15H18O9), 183.0300 (15.3; -C13H16O7), 197.0453 (30.5; -C12H14O7), 327.0715 (65.0; -C7H8O3), 341.0891 (100.0; -C6H6O3)
45	vicenin-I	13.7	C26H28O14	M-H	563.141	1.1	25.8	13	+	0.43 ± 0.07	+	0.48 ± 0.19	2	325.0712 (5.6; -C8H14O8), 353.0661 (100.0; -C7H14O7), 383.0763 (84.5; -C6H12O6), 413.0873 (10.6; -C5H10O5), 425.0869 (17.8; -C4H10O5), 443.0979 (40.4; -C4H8O4), 473.1084 (40.9; -C3H6O3), 503.1197 (23.5; -C2H4O2), 545.1308 (9.3; -H2O), 563.1396 (62.1)
46	myrcetin-Hex-dHex	14.08	C27H30O17	M-H	625.141	1.7	24.2	13	+	3.15 ± 0.73	+	1.21 ± 0.08	3	178.9982 (0.8; -C19H26O12), 271.0241 (2.2; -C13H22O11), 287.0195 (1.4; -C13H22O10), 316.0220 (100.0; -C12H21O9), 419.1706 (2.7; -C5H2O9), 581.2231 (2.8; -C27H29O17), 625.1403 (25.3)
47	myrcetin-HexA	14.1	C21H18O14	M-H	493.062	0.2	3.4	13			+	0.74 ± 0.05	3	151.0017 (1.1; -C14H14O10), 178.9984 (3.6; -C13H14O9), 227.0342 (0.6; -C8H10O10), 271.0246 (1.6; -C7H10O8), 299.0195 (3.3; -C6H10O7), 317.0302 (100.0; -C6H8O6), 493.0625 (0.7)
48	vicenin-III	14.14	C26H28O14	M-H	563.141	1.2	6.7	13	+	1.76 ± 0.41	+	1.74 ± 0.11	2	325.0714 (4.0; -C8H14O8), 353.0665 (93.1; -C7H14O7), 365.0664 (6.4; -C6H14O7), 383.0769 (79.6; -C6H12O6), 413.0876 (12.8; -C5H10O5), 425.0871 (14.1; -C4H10O5), 443.0981 (60.4; -C4H8O4), 473.1085 (50.7; -C3H6O3), 503.1192 (19.9; -C2H4O2), 545.1292 (8.9; -H2O), 563.1404 (100.0)
49	lyoniresinol-Hex-1	14.18	C28H38O13	M+HCOOH-H	627.229	-0.1	12.1	10	+				3	153.0540 (1.3; -C21H30O12), 179.0561 (1.0; -C23H28O9), 203.0705 (2.0; -C17H28O12), 233.0814 (7.4; -C16H26O11), 247.0971 (1.0; -C15H24O11), 273.0760 (2.9; -C14H26O10), 297.0769 (4.2; -C12H26O10), 316.0216 (2.4; -C14H31O7), 328.0951 (1.3; -C11H23O9), 371.1132 (10.7; -C9H20O8), 373.1283 (10.6; -C9H18O8), 386.1360 (15.8; -C8H17O8), 401.1599 (16.3; -C7H14O8), 404.1470 (22.3; -C8H15O7), 419.1702 (100.0…
50	Unidentified	14.19	C8H14O5	M-H	189.077	1.7	8.5	2			+		4	111.0084 (28.2; -C3H10O2), 171.0650 (100.0; -H2O), 189.0733 (56.4)
51	myrcetin-Hex	14.28	C21H20O13	M-H	479.083	1.1	18.8	12	+		+		3	151.0039 (0.3; -C14H16O9), 178.9979 (0.7; -C13H16O8), 271.0244 (2.9; -C7H12O7), 287.0199 (2.1; -C7H12O6), 316.0223 (100.0; -C6H11O5), 479.0827 (12.3)
52	syringoyl-galloyl-Hex	14.32	C22H24O14	M-H	511.109	0.2	24.2	11			+		3	151.0017 (13.3; -C15H20O10), 169.0135 (10.4; -C15H18O9), 327.0708 (23.9; -C8H8O5), 341.0887 (9.9; -C7H6O5), 452.0957 (5.0; -C2H3O2), 467.1194 (18.8; -CO2), 511.1088 (100.0)
53	Unidentified	14.6	C8H14O5	M-H	189.077	0.8	10.2	2			+		4	127.0751 (17.1; -CH2O3), 171.0656 (100.0; -H2O), 189.0774 (1.6)
54	Unidentified	14.69	C21H22O12	M-H	465.104	1	19.6	11	+	0.82 ± 0.16			4	151.0020 (17.0; -C14H18O8), 285.0397 (5.4; -C6H12O6), 303.0505 (77.0; -C6H10O5), 313.0925 (100.0; -C7H4O4), 339.0722 (3.2; -C6H6O3), 465.1033 (31.3)
55	galloyl-catechin-1	15.02	C22H18O10	M-H	441.083	0.9	23.8	14	+	0.63 ± 0.18	+	0.21 ± 0.01	2	125.0232 (8.2; -C16H12O7), 137.0234 (1.0; -C15H12O7), 151.0389 (1.9; -C14H10O7), 169.0132 (40.8; -C15H12O5), 179.0346 (3.5; -C13H10O6), 193.0133 (4.9; -C13H12O5), 203.0709 (5.5; -C10H6O7), 205.0503 (4.9; -C11H8O6), 221.0813 (2.1; -C10H4O6), 227.0716 (1.3; -C8H6O7), 245.0813 (24.5; -C8H4O6), 253.0499 (2.6; -C7H8O6), 259.0603 (3.4; -C8H6O5), 271.0604 (8.4; -C7H6O5), 275.0560 (1.2; -C8H6O4), 287.055…
56	vicenin-III	15.08	C26H28O14	M-H	563.141	2	28.8	13	+	0.38 ± 0.11	+	0.16 ± 0.01	1	311.0569 (2.9; -C9H16O8), 325.0715 (5.0; -C8H14O8), 353.0670 (84.2; -C7H14O7), 365.0670 (5.3; -C6H14O7), 383.0777 (54.7; -C6H12O6), 395.0777 (6.1; -C5H12O6), 413.0882 (9.6; -C5H10O5), 425.0879 (5.2; -C4H10O5), 437.0889 (2.6; -C3H10O5), 443.0986 (97.0; -C4H8O4), 455.0991 (8.3; -C3H8O4), 473.1089 (62.8; -C3H6O3), 485.1089 (6.3; -C2H6O3), 503.1198 (5.1; -C2H4O2), 515.1177 (2.8; -CH4O2), 545.1299 (6.…
57	Unidentified	15.32	C21H24O11	M-H	451.125	-0.1	9.1	10			+		4	138.0306 (2.8; -C14H17O8), 182.0220 (14.7; -C13H17O6), 197.0451 (36.2; -C12H14O6), 281.0653 (4.3; -C8H10O4), 311.0779 (9.3; -C7H8O3), 327.0716 (35.2; -C7H8O2), 341.0877 (100.0; -C6H6O2), 421.0759 (3.3; -C2H6), 436.1008 (32.5; -CH3), 451.1244 (92.7)
58	Unidentified	15.39	C10H16O7	M-H	247.082	0.8	18.6	3			+	0.31 ± 0.09	4	111.0065 (65.2; -C5H12O4), 185.0818 (100.0; -CH2O3), 247.0831 (96.3)
59	Unidentified	15.39	C21H24O11	M-H	451.125	-0.1	19.7	10			+		4	138.0306 (2.8; -C14H17O8), 182.0220 (14.7; -C13H17O6), 197.0451 (36.2; -C12H14O6), 281.0653 (4.3; -C8H10O4), 311.0779 (9.3; -C7H8O3), 327.0716 (35.2; -C7H8O2), 341.0877 (100.0; -C6H6O2), 421.0759 (3.3; -C2H6), 436.1008 (32.5; -CH3), 451.1244 (92.7)
60	quercetin-Hex-dHex-1	15.43	C27H30O16	M-H	609.146	0.2	6.5	13			+	0.49 ± 0.14	3	211.0407 (0.8; -C14H22O13), 227.0349 (1.7; -C14H22O12), 239.0346 (0.6; -C13H22O12), 257.0453 (100.0; -C13H20O11), 283.0248 (27.6; -C12H22O10), 301.0352 (66.7; -C12H20O9), 317.0311 (0.5; -C12H20O8), 343.0447 (0.6; -C10H18O8)
61	Unidentified	15.68	C17H32O10	M+HCOOH-H	441.198	2.1	23.8	2	+				4	233.0655 (7.3; -C9H20O5), 245.1389 (3.6; -C6H12O7), 263.1493 (96.4; -C6H10O6), 395.1915 (100.0; -CH2O2)
62	rutin	15.83	C27H30O16	M-H	609.146	1.8	0.9	13	+	17.69 ± 1.85	+	11.60 ± 0.95	1	125.0240 (0.0; -C21H24O13), 151.0021 (0.3; -C20H26O12), 178.9982 (0.7; -C19H26O11), 243.0296 (0.3; -C14H22O11), 255.0297 (1.4; -C13H22O11), 271.0244 (3.1; -C13H22O10), 283.0241 (0.4; -C12H22O10), 300.0271 (100.0; -C12H21O9), 301.0337 (50.2; -C12H20O9), 313.0352 (0.3; -C11H20O9), 325.0349 (0.1; -C10H20O9), 343.0454 (1.5; -C10H18O8), 373.0565 (0.2; -C9H16O7), 463.0872 (0.1; -C6H10O4), 591.1353 (0.2…
63	quercetin-hydroxy-succinyl-Hex	15.96	C25H24O16	M-H	579.099	1.1	22.9	14	+		+		3	178.9969 (0.9; -C17H20O11), 255.0306 (1.1; -C11H16O11), 271.0245 (1.5; -C11H16O10), 283.0242 (0.6; -C10H16O10), 300.0276 (100.0; -C10H15O9), 313.0355 (0.5; -C9H14O9), 343.0465 (1.0; -C8H12O8), 445.0776 (0.5; -C4H6O5), 463.0882 (53.1; -C4H4O4)
64	benzyl-Hex-Hex	15.97	C19H28O11	M-H	431.156	2.3	28.4	6	+				3	271.0677 (28.5; -C11H12O), 311.0561 (100.0; -C2H16O5), 341.0656 (43.7; -CH14O4)
65	quercetin-HexA	16.02	C21H18O13	M-H	477.067	0.3	10.9	13			+	4.66 ± 0.21	3	151.0025 (0.8; -C14H14O9), 163.0028 (0.1; -C13H14O9), 178.9987 (1.9; -C13H14O8), 211.0403 (0.3; -C8H10O10), 229.0507 (0.4; -C8H8O9), 239.0351 (0.3; -C7H10O9), 245.0458 (0.5; -C8H8O8), 255.0305 (0.9; -C7H10O8), 266.0227 (0.1; -C6H11O8), 273.0407 (1.5; -C7H8O7), 283.0253 (1.7; -C6H10O7), 301.0356 (100.0; -C6H8O6), 343.0449 (0.0; -C4H6O5), 433.1136 (0.1; -C21H17O13), 459.0579 (0.0; -H2O)
66	quercetin-Hex-2 (isoquercetrin)	16.2	C21H20O12	M-H	463.088	1.4	2.3	12	+	4.41 ± 0.65	+	2.74 ± 0.01	2	151.0022 (0.2; -C14H16O8), 178.9983 (0.5; -C13H16O7), 227.0348 (0.1; -C8H12O8), 243.0292 (0.4; -C8H12O7), 255.0294 (1.7; -C7H12O7), 271.0244 (3.4; -C7H12O6), 283.0247 (0.4; -C6H12O6), 300.0271 (100.0; -C6H11O5), 301.0337 (44.8; -C6H10O5), 343.0453 (0.4; -C4H8O4), 445.0766 (0.1; -H2O), 463.0876 (10.3)
67	coumaroyl-galloyl-Hex-6	16.31	C22H22O12	M-H	477.104	2.1	41.9	12	+				3	169.0149 (24.9; -C15H16O7), 205.0494 (39.6; -C11H12O8), 235.0613 (15.5; -C10H10O7), 265.0710 (100.0; -C9H8O6), 313.0571 (34.7; -C9H8O3), 331.0676 (15.6; -C9H6O2), 417.0835 (12.1; -C2H4O2), 477.1027 (71.5)
68	Unidentified	16.31	C30H30O18	M-H	677.136	0.9	28.6	16	+				4	255.0657 (59.2; -C15H18O14), 297.0754 (3.7; -C13H16O13), 459.1289 (100.0; -C7H6O8)
69	Unidentified	16.33	C18H24O10	M+HCOOH-H	445.135	2.3	18.7	7	+				4	193.0878 (3.3; -C8H12O9), 222.0521 (3.1; -C8H15O7), 237.0764 (100.0; -C7H12O7), 279.0298 (2.7; -C3H18O7), 283.0251 (17.0; -C4H18O6), 307.0223 (4.2; -C2H18O6)
70	rhapontin	16.82	C21H24O9	M+HCOOH-H	465.14	2	1.8	10	+	3.46 ± 0.57	+	0.35 ± 0.11	1	172.0527 (0.1; -C11H17O9), 185.0611 (0.1; -C10H16O9), 199.0413 (0.1; -C10H18O8), 214.0628 (0.1; -C9H15O8), 242.0573 (6.5; -C8H15O7), 257.0811 (100.0; -C7H12O7), 281.0800 (0.0; -C5H12O7)
71	resveratrol-Hex-2	17.13	C20H22O8	M-H	389.124	-2.1	24.5	10	+	0.34 ± 0.12			2	209.1179 (3.6; -C8H4O5), 227.0720 (100.0; -C6H10O5)
72	feruloyl-galloyl-Hex	17.2	C23H24O13	M-H	507.114	1.5	30	12	+				3	151.0020 (8.8; -C16H20O9), 211.0247 (4.2; -C14H16O7), 273.0766 (15.5; -C8H10O8), 337.0924 (4.8; -C7H6O5), 463.1251 (4.1; -CO2), 507.1135 (100.0)
73	Unidentified	17.26	C25H28O13	M-H	535.146	1.4	11.7	12	+	0.16 ± 0.07			4	241.0497 (7.3; -C11H18O9), 257.0813 (100.0; -C10H14O9)
74	kaempferol-Hex-dHex (nicotiflorin)	17.44	C27H30O15	M-H	593.151	1.2	24.4	13	+		+	0.26 ± 0.05	2	151.0020 (0.2; -C20H26O11), 227.0342 (1.0; -C14H22O11), 229.0507 (1.4; -C14H20O11), 255.0293 (3.6; -C13H22O10), 285.0396 (100.0; -C12H20O9), 300.0269 (0.7; -C12H21O8), 327.0514 (2.7; -C10H18O8), 357.0608 (0.5; -C9H16O7), 593.1506 (29.0)
75	quercetin-Pent-2 (avicularin)	17.51	C20H18O11	M-H	433.078	1.5	13.9	12	+	1.12 ± 0.20			2	151.0019 (0.3; -C13H14O7), 178.9986 (0.7; -C12H14O6), 243.0292 (0.4; -C7H10O6), 255.0293 (2.3; -C6H10O6), 271.0245 (4.0; -C6H10O5), 283.0243 (0.9; -C5H10O5), 300.0271 (100.0; -C5H9O4), 301.0340 (65.0; -C5H8O4), 343.0450 (0.2; -C3H6O3), 415.0671 (0.1; -H2O), 433.0770 (4.8)
76	syringaresinol-Hex (acanthoside-B)	17.71	C28H36O13	M-H	579.208	1.7	17.3	11	+	0.54 ± 0.13			2	166.0255 (4.2; -C20H29O9), 181.0500 (32.7; -C19H26O9), 205.0865 (1.7; -C16H22O10), 301.0374 (0.9; -C13H26O6), 356.1280 (1.4; -C8H15O7), 371.1499 (3.8; -C7H12O7), 387.1079 (11.1; -C8H16O5), 402.1314 (33.9; -C7H13O5), 417.1548 (100.0; -C6H10O5), 549.1624 (0.7; -C2H6)
77	quercetin-dHex-1 (quercitrin)	17.93	C21H20O11	M-H	447.093	-0.9	20.4	12			+	0.35 ± 0.08	2	151.0029 (0.3; -C14H16O7), 178.9986 (0.7; -C13H16O6), 227.0356 (0.3; -C8H12O7), 243.0302 (0.4; -C8H12O6), 255.0307 (2.3; -C7H12O6), 271.0256 (3.6; -C7H12O5), 284.0330 (3.8; -C6H11O5), 300.0282 (100.0; -C6H11O4), 301.0353 (72.3; -C6H10O4), 343.0471 (0.2; -C4H8O3), 429.0845 (0.1; -H2O), 447.0943 (12.5)
78	Unidentified	17.97	C24H26O12	M-H	505.135	-0.9	82.9	12	+	0.12 ± 0.02	+	0.21 ± 0.05	4	119.0498 (10.5; -C16H18O11), 163.0394 (67.7; -C15H18O9), 197.0455 (48.7; -C15H16O7), 239.0575 (5.8; -C13H14O6), 281.0653 (6.1; -C11H12O5), 299.0563 (33.4; -C8H14O6), 327.0726 (49.4; -C10H10O3), 341.0884 (100.0; -C9H8O3), 431.0999 (5.0; -C3H6O2), 446.1235 (9.6; -C2H3O2), 490.1122 (36.7; -CH3), 505.1347 (70.3)
79	isorhamnetin-Hex-dHex (narcissin)	17.99	C28H32O16	M-H	623.162	0.9	8.5	13	+	0.24 ± 0.04	+	0.15 ± 0.03	2	255.0281 (0.8; -C14H24O11), 271.0245 (3.1; -C14H24O10), 315.0506 (100.0; -C12H20O9), 357.0621 (1.4; -C10H18O8), 417.1559 (1.3; -C6H6O8), 595.1668 (1.0; -CO), 623.1619 (8.8)
80	tetrahydroxy-dimethylanthraquinone-1	18.1	C16H12O6	M-H	299.056	1.1	12.9	11	+				3	189.0559 (100.0; -C5H2O3), 215.0334 (26.0; -C4H4O2), 255.0675 (28.9; -CO2), 299.0543 (21.4)
81	eriodictyol-Hex	18.22	C21H22O11	M-H	449.109	0.5	3.5	11	+	0.51 ± 0.16			3	135.0433 (3.0; -C13H14O9), 151.0020 (13.1; -C14H18O7), 243.0660 (0.6; -C7H10O7), 269.0817 (1.1; -C5H8O7), 287.0558 (100.0; -C6H10O5), 297.0978 (3.6; -C7H4O4), 323.0781 (1.0; -C6H6O3), 431.1333 (0.5; -C21H21O11), 449.1085 (13.3)
82	Unidentified	18.22	C22H24O12	M-H	479.12	-0.6	20.7	11			+	0.15 ± 0.11	4	137.0231 (6.9; -C15H18O9), 179.0345 (8.3; -C13H16O8), 197.0458 (62.9; -C13H14O7), 211.0609 (16.5; -C12H12O7), 239.0561 (100.0; -C11H12O6), 251.0560 (6.7; -C10H12O6), 269.0663 (20.7; -C10H10O5), 281.0665 (23.7; -C9H10O5), 299.0776 (42.6; -C9H8O4), 327.0719 (16.8; -C8H8O3), 341.0881 (44.3; -C7H6O3), 419.0991 (4.6; -C2H4O2), 479.1189 (31.2)
83	aloesone-Hex-2	18.47	C19H22O9	M-H	393.119	1.6	19.4	9	+	0.06 ± 0.01	+	0.06 ± 0.01	2	187.0770 (0.3; -C7H10O7), 231.0660 (100.0; -C6H10O5), 273.0772 (0.1; -C4H8O4), 393.1186 (0.1)
84	kaempferide-Hex	18.53	C22H22O11	M-H	461.109	1.9	20.9	12	+	0.07 ± 0.02	+	0.07 ± 0.01	3	189.0564 (14.8; -C11H12O8), 213.0561 (40.1; -C9H12O8), 231.0670 (39.0; -C9H10O7), 255.0669 (100.0; -C7H10O7), 281.0468 (2.6; -C6H12O6), 299.0567 (37.7; -C6H10O5), 357.0974 (1.5; -C3H4O4), 377.0884 (1.3; -C4H4O2), 401.0878 (4.2; -C2H4O2), 419.0995 (4.3; -C2H2O), 461.1101 (7.3)
85	isorhamnetin-Hex	18.65	C22H22O12	M-H	477.104	1	11	12	+	0.23 ± 0.07	+	0.32 ± 0.06	3	271.0241 (7.8; -C8H14O6), 299.0194 (94.3; -C7H14O5), 314.0428 (100.0; -C6H11O5), 342.0362 (2.3; -C5H11O4), 357.0609 (3.4; -C4H8O4), 449.1081 (3.1; -CO), 462.0814 (1.3; -CH3), 477.1033 (78.1)
86	tetrahydroxy-dimethylanthraquinone-2	18.65	C16H12O6	M-H	299.056	0.9	13	11	+	0.16 ± 0.05	+		3	189.0548 (41.0; -C5H2O3), 213.0553 (100.0; -C3H2O3), 231.0653 (34.5; -C3O2), 255.0661 (38.0; -CO2), 299.0559 (87.8)
87	(iso-)rhapontigenin-malonyl-Hex-1	18.73	C24H26O12	M-H	505.135	1.2	6.1	12	+	0.26 ± 0.08			3	224.0475 (1.2; -C10H17O9), 241.0505 (12.9; -C10H16O8), 257.0814 (100.0; -C9H12O8), 299.0915 (0.3; -C7H10O7), 401.1252 (0.4; -C3H4O4)
88	phloridzin	18.8	C21H24O10	M+HCOOH-H	481.135	2.3	19.9	10	+		+		1	167.0339 (11.7; -C13H16O6), 217.0131 (8.8; -C10H18O5), 273.0765 (100.0; -C6H10O5), 341.0666 (66.3; -C3H10O3)
89	methyl-hexyl-Hex-Pent	18.83	C18H34O10	M+HCOOH-H	455.213	1.4	4.4	2	+	0.35 ± 0.13			3	161.0450 (2.2; -C13H26O7), 191.0548 (1.3; -C12H24O6), 233.0659 (5.2; -C10H22O5), 277.1651 (100.0; -C6H10O6), 293.0880 (1.3; -C8H18O3), 409.2074 (91.5; -CH2O2)
90	rhapontin	18.83	C21H24O9	M-H	419.135	1.5	26.8	10	+	0.29 ± 0.10	+	0.05 ± 0.00	2	225.0549 (1.3; -C7H14O6), 242.0574 (13.4; -C7H13O5), 257.0812 (100.0; -C6H10O5)
91	Unidentified	19.05	C24H26O12	M-H	505.135	-0.9	22.5	12			+	0.11 ± 0.01	4	119.0491 (18.5; -C16H18O11), 163.0392 (30.6; -C15H18O9), 177.0547 (14.5; -C14H16O9), 183.0301 (28.8; -C16H18O7), 197.0454 (16.4; -C15H16O7), 299.0569 (6.3; -C8H14O6), 312.0499 (9.7; -C11H13O3), 327.0721 (100.0; -C10H10O3), 341.0877 (89.0; -C9H8O3), 490.1131 (6.0; -CH3)
92	pinocembrine-Hex-4	19.55	C21H22O9	M-H	417.119	0.8	18.2	11	+	0.26 ± 0.16	+	0.12 ± 0.02	2	211.0766 (0.7; -C7H10O7), 226.0633 (0.6; -C7H11O6), 239.0702 (0.4; -C6H10O6), 255.0660 (100.0; -C6H10O5), 297.0766 (1.6; -C4H8O4), 417.1186 (69.4)
93	emodin-Hex-3	19.67	C21H20O10	M-H	431.098	1.4	13.1	12	+		+	0.30 ± 0.04	2	225.0560 (0.5; -C7H10O7), 240.0428 (6.7; -C7H11O6), 253.0514 (0.3; -C6H10O6), 269.0454 (78.5; -C6H10O5), 280.0377 (0.8; -C5H11O5), 293.0452 (0.4; -C4H10O5), 311.0559 (1.0; -C4H8O4), 323.0547 (0.1; -C3H8O4), 431.0979 (100.0)
94	Unidentified	20.15	C30H30O18	M-H	677.136	1.1	5.9	16	+	0.81 ± 0.30	+	0.12 ± 0.03	4	211.0760 (0.3; -C16H18O16), 255.0661 (58.7; -C15H18O14), 279.0651 (0.4; -C13H18O14), 297.0772 (2.5; -C13H16O13), 399.1078 (0.4; -C9H10O10), 417.1186 (2.4; -C9H8O9), 441.1191 (0.4; -C7H8O9), 459.1290 (100.0; -C7H6O8), 593.1539 (0.2; -C30H29O18)
95	diferuloyl-Suc (helonioside-A)	20.26	C32H38O17	M-H	693.204	-0.4	16.3	14			+	0.68 ± 0.12	2	132.0206 (2.6; -C24H33O15), 134.0356 (2.3; -C24H31O15), 160.0161 (20.1; -C23H33O14), 175.0401 (100.0; -C22H30O14), 193.0511 (36.2; -C22H28O13), 207.0658 (1.0; -C21H26O13), 235.0631 (2.3; -C20H26O12), 247.0623 (2.4; -C19H26O12), 265.0720 (12.2; -C19H24O11), 307.0832 (2.4; -C17H22O10), 319.0835 (6.6; -C16H22O10), 337.0934 (23.4; -C16H20O9), 341.1101 (3.6; -C20H16O6), 499.1469 (9.0; -C10H10O4), 517.…
96	aleosone-malonyl-Hex	20.44	C22H24O12	M-H	479.12	-0.7	20.9	11			+	0.05 ± 0.02	3	187.0764 (0.6; -C10H12O10), 231.0663 (100.0; -C9H12O8)
97	dicoumaroyl-Hex-3	20.99	C24H24O10	M-H	471.13	0.3	22.4	13	+	0.14 ± 0.05			3	145.0286 (15.7; -C15H18O8), 163.0394 (43.4; -C15H16O7), 187.0409 (5.1; -C13H16O7), 307.0824 (100.0; -C9H8O3), 471.1298 (7.4)
98	Unidentified	21.1	C22H32O9	M-H	439.197	-0.6	5.7	7	+	0.23 ± 0.05			4	218.1311 (0.7; -C8H13O7), 233.1544 (43.9; -C7H10O7), 277.1444 (100.0; -C6H10O5), 395.2055 (0.6; -CO2), 439.1973 (22.9)
99	quercetin	21.65	C15H10O7	M-H	301.035	-0.1	2.7	11	+	0.29 ± 0.06	+	0.09 ± 0.04	2	121.0285 (1.0; -C8H4O5), 151.0028 (9.3; -C8H6O3), 178.9993 (15.0; -C7H6O2), 193.0146 (1.0; -C6H4O2), 229.0507 (2.2; -C2O3), 245.0459 (1.6; -C2O2), 257.0469 (2.2; -CO2), 273.0412 (8.6; -CO), 301.0365 (100.0)
100	Unidentified	21.8	C22H34O11	M-H	473.203	-1.1	5.3	6			+	0.05 ± 0.03	4	163.0419 (29.6; -C13H26O8), 247.1366 (100.0; -C7H14O8), 429.2079 (91.4; -C22H33O11)
101	dicoumaroyl-Hex-4	21.81	C24H24O10	M-H	471.13	0.4	25.8	13	+				3	145.0286 (91.6; -C15H18O8), 163.0395 (41.7; -C15H16O7), 187.0403 (17.1; -C13H16O7), 205.0503 (38.8; -C13H14O6), 235.0606 (24.6; -C12H12O5), 265.0713 (78.3; -C11H10O4), 307.0822 (100.0; -C9H8O3), 471.1291 (14.3)
102	deoxyrhapontigenin-Hex-1	21.85	C21H24O8	M+HCOOH-H	449.145	0.4	9.1	10	+	1.29 ± 0.25			3	226.0627 (1.8; -C8H15O7), 241.0869 (100.0; -C7H12O7), 255.0647 (0.1; -C7H14O6), 265.0860 (0.1; -C5H12O7), 283.0971 (0.1; -C5H10O6)
103	(aloe-)emodin-anthrone-malonyl-Hex-1	22.09	C24H24O12	M-H	503.12	0.6	11.9	13	+	0.69 ± 0.10	+	0.37 ± 0.02	3	211.0751 (0.4; -C10H12O10), 255.0661 (100.0; -C9H12O8), 279.0676 (0.5; -C7H12O8), 297.0762 (2.3; -C7H10O7), 417.1193 (2.7; -C3H2O3), 437.1234 (0.3; -H2O4), 459.1293 (8.9; -CO2)
104	deoxyrhapontigenin-Hex-2	22.09	C21H24O8	M+HCOOH-H	449.145	0.5	22.7	10	+				3	241.0869 (100.0; -C7H12O7)
105	Unidentified	22.33	C26H26O10	M-H	497.145	0.3	23.2	14	+				4	117.0332 (2.7; -C18H20O9), 145.0279 (10.6; -C17H20O8), 163.0413 (5.5; -C17H18O7), 189.0561 (100.0; -C15H16O7), 307.0821 (35.7; -C11H10O3)
106	emodin-malonyl-Hex-1	22.38	C24H22O13	M-H	517.099	-0.7	20.9	14	+		+	0.21 ± 0.03	3	225.0561 (1.8; -C10H12O10), 237.0570 (1.4; -C9H12O10), 240.0439 (1.8; -C10H13O9), 249.0566 (0.7; -C8H12O10), 255.0673 (1.8; -C9H10O9), 265.0517 (5.1; -C8H12O9), 269.0465 (100.0; -C9H12O8), 282.0537 (2.8; -C8H11O8), 293.0471 (8.2; -C7H12O8), 311.0568 (1.5; -C7H10O7), 431.0983 (0.4; -C3H2O3), 473.1110 (10.7; -CO2)
107	torachrysone-Hex-1	22.45	C20H24O9	M-H	407.135	0.2	1	9	+	1.42 ± 0.35	+	0.30 ± 0.04	3	203.0717 (0.1; -C8H12O6), 215.0351 (0.5; -C8H16O5), 230.0592 (8.8; -C7H13O5), 245.0826 (100.0; -C6H10O5), 269.0820 (0.1; -C4H10O5), 407.1364 (0.1)
108	diferuloyl-Ac-Suc (helonioside-B)	22.59	C34H40O18	M-H	735.214	-1.1	13.9	15			+	0.45 ± 0.04	2	132.0211 (6.2; -C26H35O16), 160.0165 (21.6; -C25H35O15), 175.0404 (100.0; -C24H32O15), 193.0514 (34.8; -C24H30O14), 265.0725 (8.5; -C21H26O12), 307.0822 (5.4; -C19H24O11), 319.0835 (6.3; -C18H24O11), 337.0941 (19.6; -C18H22O10), 499.1455 (7.8; -C12H12O5), 517.1615 (5.2; -C12H10O4), 541.1554 (5.4; -C10H10O4), 559.1682 (18.3; -C10H8O3), 735.2156 (1.6)
109	(aloe-)emodin-dianthrone-di(malonyl-Hex)-1	22.85	C48H46O24	M-H	1005.23	0.7	10.3	26	+	1.16 ± 0.26	+	0.36 ± 0.09	3	225.0560 (0.6; -C34H36O21), 239.0720 (0.6; -C33H34O21), 254.0590 (26.2; -C33H35O20), 255.0653 (9.0; -C33H34O20), 268.0739 (1.1; -C32H33O20), 280.0743 (0.6; -C31H33O20), 296.0693 (1.0; -C31H33O19), 398.1005 (0.4; -C27H27O16), 416.1118 (2.9; -C27H25O15), 440.1128 (0.5; -C25H25O15), 458.1223 (100.0; -C25H23O14), 484.1026 (0.2; -C24H25O13), 509.1241 (0.4; -C18H24O16), 671.1785 (0.1; -C12H14O11), 713.…
110	Unidentified	22.92	C25H26O13	M-H	533.13	-0.1	24.9	13	+				4	211.0756 (0.5; -C11H14O11), 255.0664 (100.0; -C10H14O9), 279.0653 (1.2; -C8H14O9), 297.0766 (5.8; -C8H12O8), 417.1193 (85.6; -C4H4O4), 471.1311 (1.3; -CH2O3), 515.1185 (1.1; -H2O)
111	(aloe-)emodin-succinyl-Hex	22.94	C25H24O14	M-H	547.109	-0.2	25.4	14	+		+		3	269.0463 (83.6; -C10H14O9), 311.0578 (5.4; -C8H12O8), 413.0875 (2.3; -C4H6O5), 431.0988 (100.0; -C4H4O4), 529.0993 (1.6; -C25H23O14), 547.1080 (1.9; -C25H23O14)
112	apigenin-7-Glu	23.02	C21H20O10	M-H	431.098	-0.3	3	12	+	0.85 ± 0.10	+	0.55 ± 0.11	1	225.0559 (0.7; -C7H10O7), 240.0441 (1.0; -C7H11O6), 265.0505 (1.2; -C5H10O6), 269.0457 (100.0; -C6H10O5), 282.0540 (0.8; -C5H9O5), 293.0461 (1.7; -C4H10O5), 311.0565 (4.6; -C4H8O4), 371.0753 (0.3; -C2H4O2), 413.0880 (0.5; -H2O), 431.0988 (51.2)
113	pinocembrine-Hex-5	23.07	C21H22O9	M-H	417.119	-0.3	16.2	11	+	1.78 ± 0.22	+	0.41 ± 0.08	2	211.0768 (0.8; -C7H10O7), 239.0719 (0.3; -C6H10O6), 251.0722 (0.6; -C5H10O6), 255.0670 (100.0; -C6H10O5), 269.0828 (0.3; -C5H8O5), 279.0668 (1.2; -C4H10O5), 297.0780 (5.1; -C4H8O4), 399.1093 (0.5; -H2O), 417.1201 (56.4)
114	Unidentified	23.15	C28H28O16	M-H	619.13	0	26	15	+				4	255.0667 (100.0; -C13H16O12), 297.0764 (2.8; -C11H14O11), 459.1298 (63.7; -C5H4O6)
115	torachrysone-Ac-Hex-1	24.16	C22H26O10	M-H	449.145	-0.3	3.6	10	+	0.53 ± 0.12	+	0.08 ± 0.02	3	215.0354 (0.6; -C10H18O6), 230.0584 (8.6; -C9H15O6), 245.0820 (100.0; -C8H12O6), 269.0813 (0.6; -C6H12O6), 287.0924 (0.4; -C6H10O5), 389.1249 (2.2; -C2H4O2), 449.1422 (0.4)
116	(aloe-)emodin-anthrone-malonyl-Hex-2	24.5	C24H24O12	M-H	503.12	-0.9	21.9	13	+	28.90 ± 2.80	+	4.32 ± 0.36	3	211.0767 (0.6; -C10H12O10), 227.0726 (0.5; -C10H12O9), 239.0709 (0.3; -C9H12O9), 251.0722 (1.0; -C8H12O9), 255.0665 (100.0; -C9H12O8), 267.0666 (0.4; -C8H12O8), 269.0811 (0.4; -C8H10O8), 279.0673 (1.2; -C7H12O8), 297.0773 (4.4; -C7H10O7), 399.1077 (0.8; -C3H4O4), 417.1196 (3.3; -C3H2O3), 441.1172 (0.4; -CH2O3), 459.1299 (59.4; -CO2)
117	rhein-dianthrone-di(malonyl-Hex)	24.51	C48H46O25	M-H	1021.23	-0.6	17.6	26	+				3	255.0667 (4.3; -C33H34O21), 269.0462 (48.3; -C33H36O20), 293.0459 (1.2; -C31H36O20), 311.0570 (2.8; -C31H34O19), 413.0886 (0.3; -C27H28O16), 431.0989 (2.4; -C27H26O15), 459.1304 (7.8; -C25H22O15), 473.1097 (100.0; -C25H24O14)
118	emodin-malonyl-Hex-2	24.55	C24H22O13	M-H	517.099	-0.9	2.4	14	+		+	2.34 ± 0.20	3	225.0567 (0.5; -C10H12O10), 240.0435 (0.9; -C10H13O9), 253.0517 (0.4; -C9H12O9), 265.0510 (1.4; -C8H12O9), 269.0460 (100.0; -C9H12O8), 282.0538 (1.0; -C8H11O8), 293.0460 (2.1; -C7H12O8), 309.1141 (1.3; -C5H4O9), 311.0569 (4.7; -C7H10O7), 323.0579 (0.2; -C6H10O7), 335.0567 (0.2; -C5H10O7), 353.0681 (0.1; -C5H8O6), 413.0884 (0.7; -C3H4O4), 431.0992 (3.0; -C3H2O3), 455.0986 (0.5; -CH2O3), 473.1096 (…
119	(aloe-)emodin-anthrone-Ac-Hex-3	24.67	C23H24O10	M-H	459.13	-0.1	27.4	12			+		3	255.0663 (100.0; -C8H12O6), 267.0651 (1.7; -C7H12O6), 279.0652 (2.0; -C6H12O6), 297.0770 (7.4; -C6H10O5), 381.0968 (1.4; -C2H6O3), 399.1085 (30.7; -C2H4O2), 413.1633 (1.6; -C23H23O10), 417.1192 (4.0; -C2H2O), 459.1297 (56.2)
120	(aloe-)emodin-anthrone-malonyl-Hex-3	24.68	C24H24O12	M-H	503.12	-0.4	12.8	13	+				3	211.0767 (0.6; -C10H12O10), 227.0726 (0.5; -C10H12O9), 239.0709 (0.3; -C9H12O9), 251.0722 (1.0; -C8H12O9), 255.0665 (100.0; -C9H12O8), 267.0666 (0.4; -C8H12O8), 269.0811 (0.4; -C8H10O8), 279.0673 (1.2; -C7H12O8), 297.0773 (4.4; -C7H10O7), 399.1077 (0.8; -C3H4O4), 417.1196 (3.3; -C3H2O3), 441.1172 (0.4; -CH2O3), 459.1299 (59.4; -CO2)
121	torachrysone-Ac-Hex-2	24.79	C22H26O10	M-H	449.145	-0.3	4.3	10	+	6.51 ± 0.84	+	1.47 ± 0.15	3	202.0639 (0.1; -C10H15O7), 215.0352 (0.7; -C10H18O6), 230.0582 (12.5; -C9H15O6), 245.0818 (100.0; -C8H12O6), 269.0811 (0.1; -C6H12O6), 287.0933 (0.1; -C6H10O5), 449.1461 (0.0)
122	Unidentified	24.97	C28H28O16	M-H	619.13	-0.2	53.4	15	+				3	255.0663 (100.0; -C13H16O12), 279.0685 (1.0; -C11H16O12), 297.0771 (4.0; -C11H14O11), 417.1164 (4.7; -C7H6O7), 459.1297 (78.1; -C5H4O6)
123	nataloe-emodin-8-Me-Ac-Hex	25.5	C24H26O11	M-H	489.14	0.4	3.3	12	+	1.08 ± 0.11	+	0.43 ± 0.07	4	227.0345 (0.6; -C11H18O7), 242.0585 (4.7; -C10H15O7), 257.0817 (9.1; -C9H12O7), 270.0530 (5.8; -C9H15O6), 285.0766 (100.0; -C8H12O6), 327.0882 (0.3; -C6H10O5), 356.0901 (0.1; -C5H9O4), 489.1408 (0.2)
124	Unidentified	25.56	C28H28O16	M-H	619.13	0.6	5.4	15	+		+	0.12 ± 0.02	3	255.0661 (100.0; -C13H16O12), 297.0766 (3.1; -C11H14O11), 399.1084 (0.5; -C7H8O8), 417.1178 (2.7; -C7H6O7), 441.1174 (0.5; -C5H6O7), 459.1295 (64.1; -C5H4O6)
125	(aloe-)emodin-dianthrone-malonyl-diHex-4	26.02	C45H44O21	M-H	919.23	1.2	17.6	24			+	0.16 ± 0.01	3	225.0559 (0.9; -C31H34O18), 238.0636 (0.6; -C30H33O18), 254.0587 (30.9; -C30H33O17), 255.0646 (9.4; -C30H32O17), 267.0671 (1.3; -C29H32O17), 296.0699 (1.2; -C28H31O16), 398.0997 (0.6; -C24H25O13), 416.1113 (15.8; -C24H23O12), 440.1128 (0.6; -C22H23O12), 458.1214 (100.0; -C22H21O11), 509.1233 (1.9; -C15H22O13), 653.1639 (0.4; -C45H43O21), 671.1743 (2.1; -C20H8), 695.1741 (0.4; -C45H43O21), 713.184…
126	emodin-physcion-dianthrone-di(malonyl-Hex)-1	26.05	C49H48O24	M-H	1019.25	1.4	16.4	26	+	0.38 ± 0.03	+	0.13 ± 0.01	3	225.0556 (0.8; -C35H38O21), 239.0709 (0.8; -C34H36O21), 254.0580 (32.8; -C34H37O20), 255.0645 (11.3; -C34H36O20), 268.0735 (1.6; -C33H35O20), 280.0738 (0.5; -C32H35O20), 296.0691 (1.1; -C32H35O19), 398.0998 (0.5; -C28H29O16), 416.1107 (2.8; -C28H27O15), 458.1211 (100.0; -C26H25O14), 523.1395 (0.7; -C18H24O16), 727.2020 (0.7; -C10H12O10)
127	(aloe-)emodin-dianthrone-malonyl-diHex-5	26.86	C45H44O21	M-H	919.23	0.5	23.3	24	+	0.29 ± 0.07	+	0.17 ± 0.04	3	225.0557 (0.9; -C31H34O18), 239.0713 (0.9; -C30H32O18), 254.0585 (35.1; -C30H33O17), 267.0668 (1.8; -C29H32O17), 280.0741 (0.6; -C28H31O17), 296.0688 (1.4; -C28H31O16), 320.0332 (0.3; -C27H35O15), 398.1016 (0.6; -C24H25O13), 416.1114 (36.8; -C24H23O12), 440.1109 (0.8; -C22H23O12), 458.1220 (100.0; -C22H21O11), 484.1032 (0.5; -C21H23O10), 509.1229 (0.5; -C15H22O13), 671.1772 (0.5; -C9H12O8), 713.1…
128	(aloe-)emodin-dianthrone-malonyl-diHex-6	27.7	C45H44O21	M-H	919.23	0.5	6.7	24	+	0.14 ± 0.03			3	225.0557 (0.7; -C31H34O18), 238.0632 (0.8; -C30H33O18), 254.0585 (31.4; -C30H33O17), 268.0738 (1.6; -C29H31O17), 278.0581 (0.5; -C28H33O17), 296.0687 (1.3; -C28H31O16), 320.0327 (0.3; -C27H35O15), 325.0725 (0.3; -C27H30O15), 340.0959 (0.2; -C26H27O15), 398.0999 (0.7; -C24H25O13), 416.1114 (35.3; -C24H23O12), 440.1109 (0.7; -C22H23O12), 458.1219 (100.0; -C22H21O11), 484.1010 (0.4; -C21H23O10), 509…
129	(aloe-)emodin-dianthrone-di(malonyl-Hex)-2	27.81	C48H46O24	M-H	1005.23	1.2	11.8	26	+	2.72 ± 0.25	+	0.97 ± 0.11	3	225.0557 (0.7; -C34H36O21), 238.0633 (0.7; -C33H35O21), 254.0585 (27.1; -C33H35O20), 268.0734 (1.3; -C32H33O20), 278.0589 (0.4; -C31H35O20), 280.0734 (0.4; -C31H33O20), 296.0694 (1.0; -C31H33O19), 398.1006 (0.5; -C27H27O16), 416.1111 (3.2; -C27H25O15), 440.1115 (0.6; -C25H25O15), 458.1217 (100.0; -C25H23O14), 484.1005 (0.3; -C24H25O13), 509.1244 (0.5; -C18H24O16), 713.1862 (0.6; -C10H12O10), 875.…
130	physcion-anthrone-malonyl-Hex	27.92	C25H26O12	M-H	517.135	1.4	6	13	+	1.78 ± 0.22	+		3	226.0643 (0.9; -C11H15O9), 254.0588 (13.2; -C10H15O8), 269.0820 (100.0; -C9H12O8), 293.0829 (0.4; -C7H12O8), 311.0925 (1.4; -C7H10O7), 413.1245 (0.3; -C3H4O4), 431.1343 (0.9; -C3H2O3), 458.1213 (1.1; -C2H3O2), 473.1447 (2.4; -CO2)
131	physcion-Ac-Hex-3	28.01	C24H24O11	M-H	487.125	0.7	4.2	13	+	1.67 ± 0.33	+	0.79 ± 0.11	3	240.0426 (8.1; -C10H15O7), 268.0370 (2.0; -C9H15O6), 279.0662 (3.8; -C7H12O7), 283.0608 (100.0; -C8H12O6), 292.0377 (4.5; -C7H15O6), 297.0749 (1.8; -C7H10O6), 307.0608 (4.0; -C6H12O6), 325.0716 (0.7; -C6H10O5)
132	(aloe-)emodin-dianthrone-malonyl-diHex-7	28.14	C45H44O21	M-H	919.23	0.7	12.4	24	+	0.52 ± 0.12	+	0.21 ± 0.06	3	225.0555 (0.9; -C31H34O18), 239.0701 (0.9; -C30H32O18), 254.0585 (34.1; -C30H33O17), 268.0736 (1.6; -C29H31O17), 278.0584 (0.5; -C28H33O17), 280.0735 (0.5; -C28H31O17), 296.0689 (1.3; -C28H31O16), 320.0324 (0.4; -C27H35O15), 325.0718 (0.3; -C27H30O15), 398.1008 (0.6; -C24H25O13), 416.1114 (31.5; -C24H23O12), 440.1113 (0.7; -C22H23O12), 458.1219 (100.0; -C22H21O11), 484.1005 (0.3; -C21H23O10), 509…
133	(aloe-)emodin-dianthrone-di(malonyl-Hex)-3	28.7	C48H46O24	M-H	1005.23	1.5	14.2	26	+	2.23 ± 0.28	+	0.84 ± 0.09	3	225.0559 (0.7; -C34H36O21), 238.0637 (0.8; -C33H35O21), 254.0585 (27.6; -C33H35O20), 267.0663 (1.2; -C32H34O20), 278.0595 (0.5; -C31H35O20), 296.0686 (0.9; -C31H33O19), 398.0998 (0.5; -C27H27O16), 416.1114 (3.3; -C27H25O15), 440.1116 (0.6; -C25H25O15), 458.1218 (100.0; -C25H23O14), 484.0992 (0.2; -C24H25O13), 509.1219 (0.5; -C18H24O16), 551.1422 (0.1; -C23H18O10), 671.1720 (0.1; -C5H18O16), 695.1…
134	emodin-physcion-dianthrone-di(malonyl-Hex)-2	29.01	C49H48O24	M-H	1019.25	0.9	25.1	26	+	0.36 ± 0.08	+	0.18 ± 0.02	3	225.0562 (0.9; -C35H38O21), 238.0641 (0.8; -C34H37O21), 254.0586 (34.4; -C34H37O20), 267.0665 (1.6; -C33H36O20), 280.0743 (0.6; -C32H35O20), 296.0695 (1.2; -C32H35O19), 398.1008 (0.5; -C28H29O16), 416.1114 (3.3; -C28H27O15), 441.1188 (0.4; -C26H26O15), 458.1218 (100.0; -C26H25O14), 523.1392 (0.9; -C18H24O16), 685.1946 (0.1; -C12H14O11), 727.2025 (0.9; -C10H12O10), 889.2538 (0.2; -C49H47O24), 931.…
135	emodin-physcion-dianthrone-di(malonyl-Hex)-3	29.11	C49H48O24	M-H	1019.25	0.3	27.7	26	+	0.36 ± 0.08		0.18 ± 0.02	3	225.0562 (0.9; -C35H38O21), 238.0641 (0.8; -C34H37O21), 254.0586 (34.4; -C34H37O20), 267.0665 (1.6; -C33H36O20), 280.0743 (0.6; -C32H35O20), 296.0695 (1.2; -C32H35O19), 398.1008 (0.5; -C28H29O16), 416.1114 (3.3; -C28H27O15), 441.1188 (0.4; -C26H26O15), 458.1218 (100.0; -C26H25O14), 523.1392 (0.9; -C18H24O16), 685.1946 (0.1; -C12H14O11), 727.2025 (0.9; -C10H12O10), 889.2538 (0.2; -C49H47O24), 931.…
136	Unidentified	29.11	C21H18O10	M-H	429.083	0.4	14.4	13	+	1.36 ± 0.13	+	0.68 ± 0.08	4	135.0294 (3.0; -C17H10O5), 255.0660 (9.8; -C6H6O6), 267.0666 (16.2; -C5H6O6), 293.0453 (100.0; -C4H8O5), 321.0404 (32.1; -C3H8O4), 351.0511 (21.8; -C2H6O3), 367.0814 (6.9; -CH2O3), 383.0766 (22.2; -CH2O2), 411.0740 (11.0; -H2O)
137	emodin-dianthrone-malonyl-Hex-1	29.68	C39H34O16	M-H	757.177	1.1	27.2	23	+	1.91 ± 0.08	+	0.85 ± 0.14	3	225.0552 (0.7; -C25H24O13), 239.0711 (1.0; -C24H22O13), 254.0586 (32.9; -C24H23O12), 267.0667 (1.6; -C23H22O12), 280.0732 (0.5; -C22H21O12), 296.0693 (1.2; -C22H21O11), 309.0784 (0.2; -C21H20O11), 340.0949 (0.3; -C20H17O10), 398.1015 (0.6; -C18H15O8), 416.1120 (2.4; -C18H13O7), 440.1113 (0.5; -C16H13O7), 458.1222 (100.0; -C16H11O6), 509.1238 (0.9; -C9H12O8), 671.1774 (0.2; -C3H2O3), 713.1882 (0.6…
138	emodin-physcion-dianthrone-di(malonyl-Hex)-4	29.85	C49H48O24	M-H	1019.25	0.1	27.3	26	+	0.20 ± 0.03	+	0.13 ± 0.02	3	225.0565 (0.9; -C35H38O21), 239.0714 (0.8; -C34H36O21), 254.0588 (33.4; -C34H37O20), 267.0670 (1.6; -C33H36O20), 296.0694 (1.3; -C32H35O19), 398.1012 (0.7; -C28H29O16), 416.1116 (2.8; -C28H27O15), 440.1113 (0.4; -C26H27O15), 458.1220 (100.0; -C26H25O14), 523.1395 (0.7; -C18H24O16), 685.1882 (0.1; -C5H18O16), 727.2031 (0.7; -C10H12O10), 889.2572 (0.1; -C4H2O5), 931.2674 (0.1; -C2O4)
139	physcion-anthrone-Hex-4	29.87	C23H28O8	M-H	431.171	0.6	23.2	10	+	0.30 ± 0.04	+	0.23 ± 0.03	3	225.0545 (0.2; -C8H14O6), 254.0586 (13.9; -C7H13O5), 269.0819 (100.0; -C6H10O5), 296.0706 (0.3; -C5H11O4), 311.0924 (1.7; -C4H8O4), 416.1105 (1.5; -CH3), 431.1348 (9.2)
140	emodin-dianthrone-malonyl-Hex-2	29.93	C39H34O16	M-H	757.177	0.3	8.5	23	+	1.60 ± 0.12	+	0.36 ± 0.05	3	225.0551 (0.8; -C25H24O13), 238.0642 (0.9; -C24H23O13), 254.0586 (34.1; -C24H23O12), 268.0736 (1.7; -C23H21O12), 280.0748 (0.6; -C22H21O12), 296.0698 (1.3; -C22H21O11), 398.1012 (0.8; -C18H15O8), 416.1112 (2.3; -C18H13O7), 440.1117 (0.5; -C16H13O7), 458.1219 (100.0; -C16H11O6), 509.1231 (1.0; -C9H12O8), 671.1850 (0.2; -C39H33O16), 713.1870 (0.6; -CO2)
141	Unidentified	30.14	C19H18O4	M-H	309.113	-1.2	62.7	11			+	0.22 ± 0.05	4	267.1021 (3.6; -C2H2O), 309.1137 (100.0)
142	emodin-physcion-dianthrone-malonyl-Hex-1	30.38	C40H36O16	M-H	771.193	0.4	12.9	23	+				3	226.0616 (0.3; -C26H25O13), 254.0580 (100.0; -C25H25O12), 268.0740 (1.0; -C24H23O12), 416.1122 (0.7; -C19H15O7), 440.1127 (0.6; -C17H15O7), 523.1395 (3.3; -C9H12O8), 685.1910 (0.6; -C3H2O3), 727.1995 (0.7; -C40H35O16)
143	emodin-dianthrone-malonyl-Hex-3	30.44	C39H34O16	M-H	757.177	-0.2	8.1	23	+	1.30 ± 0.09	+	0.86 ± 0.06	3	225.0558 (0.8; -C25H24O13), 238.0642 (0.8; -C24H23O13), 254.0586 (33.8; -C24H23O12), 267.0663 (1.5; -C23H22O12), 280.0734 (0.6; -C22H21O12), 297.0775 (1.0; -C22H20O11), 398.1020 (0.5; -C18H15O8), 416.1110 (2.3; -C18H13O7), 440.1112 (0.4; -C16H13O7), 458.1215 (100.0; -C16H11O6), 509.1228 (0.9; -C9H12O8), 671.1779 (0.2; -C3H2O3), 713.1865 (0.5; -CO2)
144	Unidentified	30.49	C11H15NO4	M-H	224.093	-0.3	71.1	5			+		4	194.0815 (5.6; -CH2O), 224.0922 (100.0)
145	Unidentified	30.54	C10H13NO3	M-H	194.082	-0.3	26.8	5			+		4	194.0823 (100.0)
146	emodin-dianthrone-Hex-6	30.56	C36H32O13	M-H	671.177	0.2	7.1	21	+		+		3	225.0552 (0.5; -C22H22O10), 238.0625 (0.7; -C21H21O10), 254.0585 (57.2; -C21H21O9), 267.0651 (2.1; -C20H20O9), 281.2456 (0.6; -C36H31O13), 298.0835 (2.2; -C19H17O8), 325.0716 (0.5; -C18H18O7), 370.1079 (0.3; -C16H13O6), 386.1013 (0.5; -C16H13O5), 399.1064 (0.6; -C15H12O5), 409.2370 (0.3; -C36H31O13), 416.1114 (100.0; -C15H11O4), 490.1055 (0.5; -C6H13O6), 508.1204 (1.5; -C13H7), 653.1670 (0.4; -H2…
147	emodin-dianthrone-malonyl-Hex-4	30.64	C39H34O16	M-H	757.177	0	14.2	23	+	1.64 ± 0.19	+	0.74 ± 0.09	3	225.0551 (0.8; -C25H24O13), 238.0642 (0.9; -C24H23O13), 254.0586 (34.1; -C24H23O12), 268.0736 (1.7; -C23H21O12), 280.0748 (0.6; -C22H21O12), 296.0698 (1.3; -C22H21O11), 398.1012 (0.8; -C18H15O8), 416.1112 (2.3; -C18H13O7), 440.1117 (0.5; -C16H13O7), 458.1219 (100.0; -C16H11O6), 509.1231 (1.0; -C9H12O8), 671.1850 (0.2; -C39H33O16), 713.1870 (0.6; -CO2)
148	torachrysone	30.76	C14H14O4	M-H	245.082	0.1	10.8	8	+		+		3	215.0357 (1.7; -C2H6), 230.0587 (49.4; -CH3), 245.0821 (100.0)
149	(aloe-)emodin-anthrone-2	30.85	C15H12O4	M-H	255.066	0.9	1.4	10	+	10.48 ± 1.80	+	1.98 ± 0.18	3	187.0766 (0.1; -C3O2), 211.0761 (0.9; -CO2), 227.0715 (0.1; -CO), 255.0661 (100.0)
150	emodin-physcion-dianthrone-malonyl-Hex-3	31.03	C40H36O16	M-H	771.193	0.2	20.6	23	+		+		3	225.0556 (0.8; -C26H26O13), 238.0642 (0.5; -C25H25O13), 254.0587 (100.0; -C25H25O12), 268.0733 (1.9; -C24H23O12), 280.0744 (0.5; -C23H23O12), 297.0770 (0.6; -C23H22O11), 416.1118 (1.4; -C19H15O7), 458.1219 (37.9; -C17H13O6), 491.1144 (0.3; -C10H16O9), 523.1390 (4.5; -C9H12O8), 685.1942 (0.8; -C3H2O3), 727.2029 (0.8; -CO2)
151	emodin	31.11	C15H10O5	M-H	269.046	0.9	3.1	11	+	4.77 ± 2.22	+	2.60 ± 0.14	1	197.0614 (0.1; -C2O3), 225.0558 (1.9; -CO2), 241.0511 (0.7; -CO), 269.0458 (100.0)
152	18:3-LPC-1	31.65	C27H50NO9P	M-H	562.315	0.1	32.1	4			+		2	224.0692 (9.1; -C20H34O4), 242.0796 (2.1; -C20H32O3), 277.2168 (100.0; -C9H20NO7P), 502.2938 (13.3; -C2H4O2)
153	Unidentified	31.65	C37H60O18	M-H	791.371	-0.5	15.5	8			+		4	179.0560 (1.9; -C31H48O12), 221.0677 (2.2; -C29H46O11), 235.0826 (5.2; -C28H44O11), 253.0936 (1.4; -C28H42O10), 277.2175 (100.0; -C19H30O16), 287.0781 (1.3; -C25H44O10), 305.0883 (1.5; -C25H42O9), 323.0995 (1.4; -C25H40O8), 379.1248 (1.0; -C22H36O7), 397.1358 (34.3; -C22H34O6), 415.1456 (14.7; -C22H32O5)
154	18:3-DGMG-2	31.72	C33H56O14	M+HCOOH-H	721.365	0.3	11.1	6	+	0.26 ± 0.08	+	0.21 ± 0.03	2	179.0561 (1.5; -C28H46O10), 221.0662 (1.4; -C26H44O9), 235.0820 (5.8; -C25H42O9), 245.0673 (0.9; -C24H44O9), 253.0926 (1.7; -C25H40O8), 263.0782 (1.6; -C24H42O8), 277.2169 (100.0; -C16H28O14), 287.0777 (1.0; -C22H42O8), 305.0884 (1.3; -C22H40O7), 323.0992 (0.6; -C22H38O6), 361.1131 (0.7; -C19H36O6), 379.1247 (0.7; -C19H34O5), 397.1350 (19.0; -C19H32O4), 415.1456 (10.3; -C19H30O3)
155	emodin-dianthrone-1?	31.78	C30H22O8	M-H	509.124	0.5	6.8	20	+	1.20 ± 0.13	+	0.58 ± 0.10	3	227.2010 (0.7; -C30H21O8), 254.0588 (100.0; -C15H11O4), 279.2353 (0.6; -C30H21O8), 421.4051 (0.6; -C30H21O8), 491.1142 (0.6; -H2O)
156	18:3-LPC-2	31.84	C27H50NO9P	M-H	562.315	0.7	18.7	4	+		+		2	224.0692 (9.1; -C20H34O4), 242.0796 (2.1; -C20H32O3), 277.2168 (100.0; -C9H20NO7P), 502.2938 (13.3; -C2H4O2)
157	18:3-LPE	31.84	C23H42NO7P	M-H	474.263	0.5	24.3	4	+		+		2	196.0379 (5.9; -C18H30O2), 214.0470 (1.5; -C18H28O), 277.2169 (100.0; -C5H12NO5P), 474.2628 (2.7)
158	Unidentified	31.99	C31H50O13	M-H	629.318	-0.1	23.9	7	+		+	0.28 ± 0.05	4	253.0923 (8.3; -C22H32O5), 277.2171 (100.0; -C13H20O11)
159	emodin-dianthrone-2	32.03	C30H22O8	M-H	509.124	0	7.5	20	+	1.22 ± 0.06	+	0.43 ± 0.07	3	225.0555 (0.2; -C16H12O5), 254.0585 (100.0; -C15H11O4), 281.2493 (0.2; -C30H21O8), 465.1284 (0.2; -C30H21O8), 491.1117 (0.4; -H2O)
160	18:2-LPC-1	32.18	C27H52NO9P	M-H	564.331	0.2	9.9	3	+	0.24 ± 0.03	+		2	224.0693 (3.7; -C20H36O4), 242.0790 (2.5; -C20H34O3), 279.2326 (100.0; -C9H20NO7P), 504.3090 (6.3; -C2H4O2)
161	18:3-MGMG-1	32.18	C27H46O9	M+HCOOH-H	559.312	0.5	10.5	5	+	0.32 ± 0.04	+	0.51 ± 0.11	2	235.0823 (0.5; -C19H32O4), 253.0932 (7.0; -C19H30O3), 277.2170 (100.0; -C10H18O9)
162	18:2-LPE-1	32.19	C23H44NO7P	M-H	476.278	0.1	4.1	3	+	0.15 ± 0.02			2	196.0374 (0.9; -C18H32O2), 214.0492 (1.5; -C18H30O), 279.2330 (100.0; -C5H12NO5P), 476.2774 (0.6)
163	Unidentified	32.25	C18H12O4	M-H	291.066	-0.7	12.8	13	+		+		4	221.1553 (0.2; -C18H11O4), 236.1039 (0.3; -C18H11O4), 247.0777 (0.5; -CO2), 291.0665 (100.0)
164	18:2-LPC-2	32.29	C27H52NO9P	M-H	564.331	0.5	5.9	3	+	1.69 ± 0.22	+	0.80 ± 0.06	2	224.0694 (8.0; -C20H36O4), 242.0796 (2.2; -C20H34O3), 279.2328 (100.0; -C9H20NO7P), 504.3095 (14.0; -C2H4O2)
165	ketostearic acid-1	32.29	C18H34O3	M-H	297.243	0.3	20.6	2	+		+		3	183.1386 (17.1; -C7H14O), 279.2322 (8.7; -H2O), 297.2434 (100.0)
166	18:2-LPE-2	32.33	C23H44NO7P	M-H	476.278	0.3	15.5	3	+	1.19 ± 0.15	+	0.67 ± 0.05	2	196.0382 (5.7; -C18H32O2), 214.0488 (1.4; -C18H30O), 279.2327 (100.0; -C5H12NO5P), 476.2777 (3.6)
167	hydroxy-hexadecanedioic-acid-1	32.43	C16H30O5	M-H	301.202	0.6	14.6	2	+		+		3	239.2012 (68.8; -CH2O3), 283.1886 (100.0; -H2O)
168	16:0-DGMG	32.54	C31H58O14	M+HCOOH-H	699.381	0.1	11.6	3	+		+		2	235.0819 (8.0; -C23H44O9), 255.2328 (100.0; -C16H28O14), 281.2484 (89.8; -C14H26O14), 397.1356 (32.4; -C17H34O4), 415.1455 (15.9; -C17H32O3)
169	(aloe-)emodin-physcion-dianthrone-1	32.57	C31H24O8	M-H	523.14	-0.2	5.5	20	+		+		3	254.0583 (100.0; -C16H13O4)
170	18:2-MGMG	32.62	C27H48O9	M+HCOOH-H	561.328	0.4	35.2	4	+		+		2	253.0937 (5.8; -C8H38O11), 279.2327 (100.0; -C10H18O9)
171	Unidentified	32.64	C49H78O14	M-H	889.532	-0.2	146.2	11			+	0.84 ± 0.27	4	235.0826 (0.7; -C40H62O7), 253.0929 (4.1; -C40H60O6), 277.2175 (100.0; -C31H48O12)
172	(aloe-)emodin-physcion-dianthrone-2	32.67	C31H24O8	M-H	523.14	-2.9	28.9	20	+	0.53 ± 0.25	+		3	254.0583 (100.0; -C16H13O4)
173	16:0-LPC-2	32.71	C25H52NO9P	M-H	540.331	0.4	8.7	1	+	0.92 ± 0.43	+	0.94 ± 0.30	2	224.0691 (8.7; -C18H36O4), 242.0804 (2.3; -C18H34O3), 255.2328 (100.0; -C9H20NO7P), 480.3096 (22.4; -C2H4O2)
174	16:0-LPE-2	32.71	C21H44NO7P	M-H	452.278	0.3	3.8	1	+	0.64 ± 0.30	+	0.68 ± 0.22	2	196.0379 (6.2; -C16H32O2), 214.0479 (1.4; -C16H30O), 255.2328 (100.0; -C5H12NO5P), 452.2779 (5.4)
175	21:0-LPS	32.74	C27H54NO9P	M-H	566.346	0.7	11.5	2	+		+	0.14 ± 0.09	2	224.0695 (8.3; -C20H38O4), 242.0807 (2.1; -C20H36O3), 281.2488 (100.0; -C9H20NO7P), 506.3255 (15.5; -C2H4O2)
176	Unidentified	32.81	C31H48O7	M-H	531.333	0.9	39	8	+				4	415.3218 (100.0; -C4H4O4), 531.3328 (7.0)
177	36:5-MGDG	32.83	C45H76O10	M+HCOOH-H	821.542	-0.9	76.4	8			+		2	253.0944 (7.5; -C37H60O4), 277.2177 (97.0; -C28H48O10), 279.2330 (100.0; -C28H46O10)
178	Unidentified	32.88	C22H36O6	M-H	395.244	-1.9	27.3	5			+		4	279.2334 (100.0; -C4H4O4)
179	Unidentified	32.92	C25H42O8	M-H	469.281	0	28.6	5	+				4	279.2323 (100.0; -C7H10O6), 451.2708 (5.6; -H2O)
