# Supplementary material for: Rheum rhaponticum and Rheum rhabarbarum Extracts as Modulators of Endothelial Cell Inflammatory Response
Source: Nutrients. 2023 Feb 14;15(4):949. doi: 10.3390/nu15040949 (PMC9964395; doi:10.3390/nu15040949)
Supplement: Supplementary file 1 [file nutrients-15-00949-s001.zip › Supplementary_Table S2.xlsx]

## Sheet: Table S2.
No	Name	RT_min	Formula	Adduct	Precursor	Err. ppm	mσ	rdb	R.rhabarbarum	[mg/g d.w.]	R.rhaponticum	[mg/g d.w.]	ID level	NEG MS2 Spectrum
1	Hex-Hex	1.12	C12H22O11	M+HCOOH-H	387.114	-0.4	1.8	2	+	23.7 ± 1.58	+	110.9 ± 6.11	3	179.0563 (18.5; -C7H12O7), 281.0883 (0.6; -C3H6O4), 341.1090 (100.0; -CH2O2), 161.0452 (2.2; -C7H14O8)
2	malate	1.28	C4H6O5	M-H	133.014	1.5	6	2	+	4.6 ± 0.44	+		2	133.0122 (100.0), 115.0023 (83.0; -H2O)
3	citrate	1.43	C6H8O7	M-H	191.02	0.2	8.2	3	+	0.8 ± 0.15	+	1.5 ± 0.11	2	111.0091 (22.3; -CH4O4), 129.0168 (12.4; -CH2O3), 154.9965 (7.4; -H4O2), 173.0107 (15.1; -H2O), 191.0200 (100.0)
4	tyrosine	1.68	C9H11NO3	M-H	180.067	1.7	3.7	5	+	0.6 ± 0.03	+	0.8 ± 0.12	1	119.0479 (18.0; -CH3NO2), 163.0401 (41.4; -H3N), 180.0671 (100.0)
5	beta-glucogallin	1.92	C13H16O10	M-H	331.067	0.7	2.9	6	+	31.2 ± 2.39	+	6.4 ± 0.23	1	169.0136 (24.5; -C6H10O5), 211.0245 (20.2; -C4H8O4), 271.0458 (37.2; -C2H4O2), 331.0667 (100.0)
6	beta-glucogallin-2	2.21	C13H16O10	M-H	331.067	1.2	13.6	6	+	1.0 ± 0.14	+	3.0 ± 0.28	3	169.0143 (55.5; -C6H10O5), 271.0463 (17.9; -C2H4O2), 331.0669 (100.0)
7	gallate	2.41	C7H6O5	M-H	169.014	4.4	11.8	5	+	1.2 ± 0.24	+		1	125.0229 (73.7; -CO2), 169.0135 (100.0)
8	beta-glucogallin-3	2.44	C13H16O10	M-H	331.067	0.9	13.8	6	+	1.4 ± 0.11	+	4.5 ± 0.35	3	169.0129 (12.0; -C6H10O5), 211.0239 (26.8; -C4H8O4), 241.0355 (12.6; -C3H6O3), 271.0455 (100.0; -C2H4O2), 331.0649 (6.9)
9	Unidentified	2.49	C13H16O8	M-H	299.077	0.6	21.6	6			+		4	137.0215 (100.0; -C6H10O5)
10	beta-glucogallin-4	3.93	C13H16O10	M-H	331.067	0.4	17.1	6			+		3	125.0233 (12.5; -C7H10O7), 169.0139 (100.0; -C6H10O5), 331.0639 (4.1)
11	tyrosol-Hex-1	4.31	C14H20O7	M+HCOOH-H	345.119	0.7	9.8	5			+		3	137.0650 (65.4; -C7H12O7), 299.0776 (100.0; -C2H6O)
12	digalloyl-Hex-2	4.49	C20H20O14	M-H	483.078	0	4.5	11	+				3	125.0230 (13.7; -C14H14O11), 169.0137 (100.0; -C13H14O9), 313.0566 (14.1; -C7H6O5), 331.0675 (4.3; -C7H4O4), 483.0770 (0.9)
13	saliciloyl-Hex-1	4.73	C13H16O8	M-H	299.077	0	13	6	+				3	137.0226 (24.8; -C6H10O5), 179.0338 (42.2; -C4H8O4), 209.0439 (7.7; -C3H6O3), 239.0566 (59.2; -C2H4O2), 299.0771 (100.0)
14	Unidentified	5.04	C13H16O8	M-H	299.077	0.7	20.1	6			+		4	137.0220 (100.0; -C6H10O5), 299.0781 (45.4)
15	digalloyl-Hex-4	5.44	C20H20O14	M-H	483.078	1.7	20.9	11	+		+		3	169.0135 (16.6; -C13H14O9), 193.0142 (7.5; -C11H14O9), 211.0245 (34.2; -C11H12O8), 241.0347 (8.3; -C10H10O7), 253.0350 (1.6; -C9H10O7), 271.0454 (100.0; -C9H8O6), 295.0443 (3.3; -C20H19O14), 313.0562 (47.7; -C20H19O14), 331.0668 (13.8; -C20H19O14), 423.0560 (2.9; -C20H19O14), 483.0781 (29.5)
16	Unidentified	5.48	C13H16O8	M-H	299.077	0.9	4	6			+		4	137.0220 (100.0; -C6H10O5), 299.0781 (44.2)
17	Trp	5.74	C11H12N2O2	M-H	203.083	0.1	7	7	+	0.9 ± 0.11	+	0.8 ± 0.05	1	116.0498 (12.6; -C3H5NO2), 142.0641 (6.6; -CH3NO2), 159.0903 (4.3; -CO2), 203.0828 (100.0)
18	Unidentified	5.9	C13H16O8	M-H	299.077	1.1	1.6	6			+		4	137.0220 (100.0; -C6H10O5), 299.0781 (44.2)
19	tyrosol-Hex-2	6.21	C14H20O7	M+HCOOH-H	345.119	-0.3	18.1	5			+		3	137.0650 (65.4; -C7H12O7), 299.0776 (100.0; -C2H6O)
20	catechin-Hex-2	6.48	C21H24O11	M-H	451.125	-0.4	12	10	+				3	245.0820 (27.3; -C7H10O7), 289.0723 (100.0; -C6H10O5)
21	Unidentified	6.88	C17H28O13	M-H	439.146	2.1	7.4	4	+	0.2 ± 0.12			4	131.0321 (9.7; -C12H20O9), 149.0429 (16.6; -C12H18O8), 191.0556 (32.2; -C10H16O7), 233.0671 (27.8; -C8H14O6), 293.0876 (100.0; -C6H10O4), 313.0563 (13.2; -C4H14O4)
22	procyanidin-B1	6.88	C30H26O12	M-H	577.135	0.2	0.7	18	+	0.2 ± 0.11	+		1	125.0236 (5.7; -C24H20O9), 161.0235 (4.0; -C21H20O9), 245.0819 (23.1; -C16H12O8), 289.0719 (100.0; -C15H12O6), 339.0879 (12.3; -C11H10O6), 381.0983 (5.6; -C9H8O5), 407.0774 (73.2; -C8H10O4), 425.0882 (5.0; -C8H8O3), 451.1038 (3.0; -C6H6O3), 577.1366 (0.6)
23	Unidentified	6.98	C12H8O7	M-H	263.02	2.7	10.6	9	+				4	121.0276 (100.0; -C7H12O7)
24	Unidentified	7.3	C11H14O7S	M-H	289.039	2.3	3.4	5	+				4	121.0277 (100.0; -C12H20O11), 191.0561 (14.7; -C12H14O7), 233.0667 (6.0; -C10H12O6), 271.0441 (6.5; -C8H14O5), 293.0875 (17.5; -C8H8O4), 415.1248 (5.5; -CH2O2)
25	Unidentified	7.33	C12H22O8	M-H	293.124	0.2	1.8	2			+		4	131.0701 (9.6; -C6H10O5), 173.0795 (5.5; -C4H8O4), 293.1248 (100.0)
26	Unidentified	7.4	C21H22O11	M-H	449.109	0	5.2	11			+	0.5 ± 0.05	4	163.0026 (1.4; -C13H18O7), 225.0556 (100.0; -C7H12O8), 243.0641 (0.9; -C7H10O7), 269.0461 (5.4; -C6H12O6), 357.1559 (0.6; -C21H21O11)
27	procyanidin-B3	7.44	C30H26O12	M-H	577.135	-0.3	4.5	18	+				1	125.0238 (5.9; -C24H20O9), 161.0243 (4.3; -C21H20O9), 245.0821 (22.7; -C16H12O8), 289.0721 (100.0; -C15H12O6), 339.0874 (15.9; -C11H10O6), 381.0988 (6.3; -C9H8O5), 407.0777 (88.6; -C8H10O4), 425.0885 (6.6; -C8H8O3), 451.1030 (2.8; -C6H6O3)
28	digalloyl-Hex-5	7.6	C20H20O14	M-H	483.078	-0.9	4.2	11	+	6.1 ± 0.43	+	8.5 ± 0.46	3	169.0139 (13.5; -C13H14O9), 211.0250 (11.8; -C11H12O8), 241.0357 (7.5; -C10H10O7), 271.0462 (100.0; -C9H8O6), 313.0570 (49.3; -C7H6O5), 331.0676 (18.4; -C7H4O4), 483.0784 (38.3)
29	galloyl-arbutin	7.81	C19H20O11	M-H	423.093	-0.3	8.5	10			+		3	169.0131 (5.2; -C12H14O6), 211.0257 (1.5; -C10H12O5), 241.0343 (1.0; -C9H10O4), 253.0343 (1.1; -C8H10O4), 271.0444 (1.2; -C8H8O3), 313.0561 (25.0; -C6H6O2), 423.0931 (100.0)
30	catechin	7.83	C15H14O6	M-H	289.072	-0.9	3.5	9	+	10.1 ± 0.84	+	1.8 ± 0.11	1	179.0351 (7.3; -C6H6O2), 203.0716 (24.6; -C3H2O3), 221.0822 (15.7; -C3O2), 245.0822 (70.9; -CO2), 271.0617 (4.4; -H2O), 289.0722 (100.0)
31	Unidentified	7.98	C21H22O11	M-H	449.109	-0.8	18	11			+	1.2 ± 0.08	4	225.0557 (100.0; -C7H12O8), 269.0460 (4.6; -C6H12O6), 289.0729 (1.7; -C6H8O5)
32	Unidentified	8.05	C17H30O13	M-H	441.161	1.8	1.6	3	+	1.2 ± 0.29			4	149.0449 (16.9; -C12H20O8), 191.0560 (32.1; -C10H18O7), 233.0667 (31.4; -C8H16O6), 293.0875 (100.0; -C6H12O4), 351.0005 (10.8; -C3H22O2)
33	digalloyl-Hex-7	8.08	C20H20O14	M-H	483.078	1.9	4.3	11	+	3.1 ± 0.30	+	1.5 ± 0.07	3	169.0140 (13.4; -C13H14O9), 211.0250 (10.5; -C11H12O8), 241.0357 (7.4; -C10H10O7), 271.0462 (100.0; -C9H8O6), 313.0570 (49.7; -C7H6O5), 331.0677 (18.5; -C7H4O4), 483.0785 (39.0)
34	coumaroyl-Hex-3	8.15	C15H18O8	M-H	325.093	-2.1	17	7	+	2.1 ± 0.28	+		3	145.0280 (100.0; -C6H12O6), 187.0411 (29.6; -C4H10O5), 205.0510 (15.5; -C4H8O4), 325.0906 (34.5)
35	Unidentified	8.3	C20H18O16	M-H	513.052	1.9	38.5	12	+				4	169.0136 (74.6; -C13H12O11), 191.0352 (45.1; -C10H10O12), 207.0301 (42.9; -C10H10O11), 223.0246 (67.7; -C10H10O10), 235.0249 (100.0; -C9H10O10), 253.0354 (36.1; -C9H8O9), 279.0143 (19.8; -C8H10O8)
36	resveratrol-diHex-1	8.61	C26H32O13	M+HCOOH-H	597.182	1.2	5.7	11	+	0.6 ± 0.17	+	0.7 ± 0.03	3	227.0709 (100.0; -C13H22O12), 389.1233 (10.1; -C7H12O7)
37	coumaroyl-Hex-4	8.8	C15H18O8	M-H	325.093	2.3	13	7	+		+		3	119.0484 (4.1; -C7H10O7), 145.0282 (10.0; -C6H12O6), 163.0391 (19.8; -C6H10O5), 177.0555 (3.2; -C5H8O5), 205.0504 (47.6; -C4H8O4), 235.0612 (16.5; -C3H6O3), 265.0718 (100.0; -C2H4O2), 325.0944 (1.8)
38	Unidentified	8.8	C13H16O7	M+HCOOH-H	329.088	2.2	3.3	6	+				4	207.0654 (100.0; -C3H6O5)
39	digalloyl-Hex-8	8.86	C20H20O14	M-H	483.078	-0.8	1.2	11			+	0.7 ± 0.06	3	169.0140 (53.4; -C13H14O9), 313.0569 (100.0; -C7H6O5), 331.0674 (14.3; -C7H4O4), 483.0783 (7.7)
40	benzoyl-Hex-Pent	8.93	C18H24O11	M+HCOOH-H	461.13	2	2.9	7	+	1.5 ± 0.05			3	121.0277 (100.0; -C12H20O11), 191.0561 (14.7; -C12H14O7), 233.0667 (6.0; -C10H12O6), 271.0441 (6.5; -C8H14O5), 293.0875 (17.5; -C8H8O4), 415.1248 (5.5; -CH2O2)
41	piceatannol/oxyresveratrol-diHex-1	9.12	C26H32O14	M+HCOOH-H	613.177	-1.1	28.3	11			+		3	243.0656 (100.0; -C13H22O12), 315.0868 (0.8; -C10H18O10), 405.1188 (17.1; -C7H12O7)
42	procyanidin-B2	9.25	C30H26O12	M-H	577.135	-0.8	6.6	18	+		+	1.3 ± 0.18	1	125.0232 (5.1; -C24H20O9), 161.0227 (4.3; -C21H20O9), 245.0812 (25.6; -C16H12O8), 289.0711 (100.0; -C15H12O6), 339.0871 (16.4; -C11H10O6), 381.0966 (6.2; -C9H8O5), 407.0765 (79.9; -C8H10O4)
43	hydroxybenozyl-galloyl-Hex-1	9.27	C20H20O12	M-H	451.088	-1.8	4.2	11			+	0.7 ± 0.08	3	137.0224 (2.0; -C13H14O9), 169.0141 (11.1; -C13H14O7), 241.0358 (3.4; -C10H10O5), 253.0357 (1.8; -C9H10O5), 313.0571 (100.0; -C7H6O3), 407.0987 (4.9; -CO2), 451.0891 (30.1)
44	feruloyl-Hex-1	9.36	C16H20O9	M-H	355.103	-2.1	9	7	+		+		3	160.0160 (12.9; -C7H15O6), 175.0402 (100.0; -C6H12O6), 193.0509 (16.1; -C6H10O5), 235.0613 (8.4; -C4H8O4), 295.0828 (4.8; -C2H4O2)
45	aloesone/cassiachromone-Hex-1	9.43	C19H22O9	M-H	393.119	-1.6	4.3	9			+		3	189.0563 (4.4; -C8H12O6), 231.0667 (100.0; -C6H10O5), 393.1209 (3.1)
46	Unidentified	9.44	C17H24O9	M-H	371.135	2.3	5.5	6	+	1.1 ± 0.24			4	163.0754 (100.0; -C7H12O7), 211.0958 (19.7; -C6H8O5)
47	Unidentified	9.48	C18H30O9	M-H	389.182	-0.8	15.3	4			+		4	181.0888 (1.1; -C8H16O6), 209.1198 (2.5; -C6H12O6), 227.1287 (7.2; -C6H10O5), 371.1694 (1.7; -H2O), 389.1817 (100.0)
48	aloesol-Hex-1	9.65	C19H24O9	M+HCOOH-H	441.14	-1.9	6.5	8			+		3	189.0565 (7.4; -C9H16O8), 215.0736 (2.1; -C7H14O8), 233.0824 (100.0; -C7H12O7)
49	coumaroyl-Hex-5	9.72	C15H18O8	M-H	325.093	1.9	10.8	7	+		+		3	145.0282 (13.5; -C6H12O6), 163.0397 (24.3; -C6H10O5), 205.0510 (63.1; -C4H8O4), 235.0616 (18.7; -C3H6O3), 265.0719 (100.0; -C2H4O2), 325.0919 (2.1)
50	Unidentified	9.91	C21H22O13	M-H	481.099	-2	4.9	11	+		+		4	169.0140 (12.2; -C14H16O8), 241.0360 (5.3; -C11H12O6), 313.0574 (100.0; -C8H8O4), 437.1084 (8.6; -CO2), 481.0998 (23.1)
51	piceatannol/oxyresveratrol-diHex-2	10.02	C26H32O14	M+HCOOH-H	613.177	2	9.7	11	+	0.9 ± 0.09	+	1.3 ± 0.02	3	201.0549 (0.2; -C15H24O13), 243.0665 (100.0; -C13H22O12), 285.0745 (0.2; -C11H20O11), 405.1197 (73.3; -C7H12O7), 427.0774 (0.4; -C27H33O16), 567.1724 (2.2; -CH2O2)
52	Unidentified	10.14	C10H14O5S	M-H	245.049	2.1	7.9	4	+				4	165.0921 (0.8; -O3S), 245.0490 (100.0)
53	feruloyl-Hex-5	10.19	C16H20O9	M-H	355.103	-1.3	10.2	7			+		3	175.0398 (45.1; -C6H12O6), 193.0510 (63.2; -C6H10O5), 235.0612 (100.0; -C4H8O4), 265.0712 (18.6; -C3H6O3), 295.0822 (71.4; -C2H4O2)
54	epi-catechin	10.2	C15H14O6	M-H	289.072	-1.4	6.7	9			+		1	179.0354 (14.6; -C6H6O2), 203.0732 (30.3; -C3H2O3), 221.0835 (20.6; -C3O2), 227.0738 (11.0; -CH2O3), 245.0824 (78.4; -CO2), 289.0726 (100.0)
55	methyl-butyl-Hex-Pent	10.27	C16H30O10	M+HCOOH-H	427.182	1.2	8.7	2	+		+		3	233.0657 (7.1; -C8H18O5), 249.1343 (80.1; -C6H10O6), 381.1766 (100.0; -CH2O2)
56	Unidentified	10.31	C21H22O11	M-H	449.109	-1.3	14.4	11		0.2 ± 0.04	+		4	125.0238 (4.8; -C15H16O8), 178.9979 (7.0; -C13H18O6), 243.0661 (6.9; -C7H10O7), 259.0609 (100.0; -C7H10O6), 269.0453 (99.6; -C6H12O6), 287.0563 (74.3; -C6H10O5), 313.0567 (12.9; -C8H8O2), 342.0591 (4.8; -C7H7O), 449.1087 (32.9)
57	trigalloyl-Hex	10.38	C27H24O18	M-H	635.089	-0.8	5.2	16	+	0.2 ± 0.01			3	169.0142 (14.1; -C20H18O13), 211.0250 (5.1; -C18H16O12), 295.0465 (8.4; -C14H12O10), 313.0571 (82.8; -C14H10O9), 465.0682 (100.0; -C7H6O5)
58	Unidentified	10.4	C21H22O10	M+HCOOH-H	479.12	0.3	12.1	11	+	0.2 ± 0.02			4	149.0231 (2.9; -C14H18O9), 255.0666 (100.0; -C7H12O8), 273.0775 (7.4; -C7H10O7)
59	Unidentified	10.53	C17H28O11	M+HCOOH-H	453.161	0.7	11.8	4	+				4	131.0333 (54.1; -C13H22O9), 149.0435 (39.7; -C13H20O8), 293.0893 (100.0; -C7H12O4)
60	Unidentified	10.58	C21H22O12	M-H	465.104	-1.5	8.9	11	+				4	169.0143 (13.7; -C14H16O7), 313.0571 (50.1; -C8H8O3), 421.1146 (100.0; -CO2), 447.0944 (11.7; -H2O), 465.1048 (19.8)
61	(epi-)catechin-(epi-)catechin-gallate-1	10.71	C37H30O16	M-H	729.146	-1.4	3	23	+	1.1 ± 0.17			3	125.0239 (8.8; -C31H24O13), 245.0826 (12.6; -C23H16O12), 269.0460 (35.7; -C22H20O11), 289.0724 (100.0; -C22H16O10), 339.0881 (10.8; -C18H14O10), 407.0781 (76.9; -C15H14O8), 433.0937 (23.5; -C13H12O8), 451.1043 (10.3; -C13H10O7), 541.1157 (3.9; -C7H8O6), 559.1251 (5.6; -C7H6O5), 577.1359 (4.5; -C7H4O4)
62	Unidentified	10.83	C35H34O15	M-H	693.182	-0.5	5.6	19			+	1.2 ± 0.10	4	125.0234 (22.2; -C29H28O12), 161.0232 (18.6; -C26H28O12), 243.0663 (100.0; -C21H22O11), 283.0613 (19.7; -C19H22O10), 335.0929 (25.1; -C15H18O10), 361.0719 (42.6; -C14H20O9), 487.1409 (11.6; -C7H10O7), 541.1341 (10.8; -C8H8O3)
63	benzoyloxy-hydroxypropyl-HexA	11	C16H20O10	M-H	371.098	-0.9	0.9	7	+		+		3	121.0293 (11.0; -C9H14O8), 231.0517 (8.4; -C7H8O3), 249.0613 (100.0; -C7H6O2), 371.0975 (32.0)
64	piceatannol-Hex-1	11.12	C20H22O9	M-H	405.119	1	1.5	10	+	6.7 ± 0.55	+	4.2 ± 0.27	3	175.0762 (0.8; -C9H10O7), 243.0667 (100.0; -C6H10O5)
65	Unidentified	11.18	C24H28O13	M-H	523.146	0.5	28.5	11	+				4	169.0127 (7.2; -C17H22O8), 209.0814 (8.5; -C13H14O9), 313.0562 (43.6; -C11H14O4), 371.1349 (11.9; -C7H4O4), 463.1241 (100.0; -C2H4O2), 487.1244 (15.6; -H4O2), 505.1341 (46.8; -H2O), 523.1453 (76.9)
66	piceatannol-Hex-2	11.3	C20H22O9	M-H	405.119	-0.4	22.3	10	+	1.8 ± 0.26	+	2.7 ± 0.24	3	175.0762 (0.8; -C9H10O7), 243.0667 (100.0; -C6H10O5)
67	Unidentified	11.35	C16H24O7	M+HCOOH-H	373.15	0.6	3	5	+				4	165.0906 (7.1; -C7H12O7), 327.1444 (100.0; -CH2O2)
68	dihydrokaempferol-1	11.4	C15H12O6	M-H	287.056	-0.4	1.6	10	+		+		3	125.0230 (12.3; -C9H6O3), 177.0551 (5.2; -C5H2O3), 201.0551 (9.3; -C3H2O3), 243.0665 (24.0; -CO2), 259.0613 (100.0; -CO), 287.0559 (33.6)
69	resveratrol-Hex-1 (resveratroloside)	11.62	C20H22O8	M+HCOOH-H	435.13	0.1	2.4	10	+	24.5 ± 1.98	+	21.1 ± 1.14	2	227.0713 (100.0; -C7H12O7), 389.1244 (3.8; -CH2O2)
70	(epi-)catechin-(epi-)catechin-gallate-2	11.67	C37H30O16	M-H	729.146	-0.5	10	23	+		+		3	125.0228 (6.5; -C31H24O13), 245.0820 (8.8; -C23H16O12), 271.0614 (16.9; -C22H18O11), 289.0720 (100.0; -C22H16O10), 339.0886 (5.5; -C18H14O10), 381.0986 (4.9; -C16H12O9), 389.0668 (6.5; -C15H16O9), 407.0776 (86.3; -C15H14O8), 451.1033 (7.2; -C13H10O7)
71	(iso-)rhapontigenin-diHex-1	11.73	C28H36O16	M-H	627.193	0.1	11.4	11	+		+		3	224.0479 (0.8; -C14H27O13), 242.0582 (5.8; -C14H25O12), 257.0819 (100.0; -C13H22O12), 299.0935 (0.6; -C11H20O11), 419.1333 (0.3; -C7H12O7)
72	Unidentified	11.78	C28H24O7	M+HCOOH-H	517.15	-0.3	9.3	17	+				4	255.0661 (100.0; -C14H14O5), 349.1078 (40.7; -C8H8O4), 377.1030 (8.2; -C7H8O3), 471.1468 (3.7; -CH2O2)
73	Unidentified	11.84	C17H30O11	M+HCOOH-H	455.177	0.4	7.6	3	+	0.3 ± 0.05			4	115.0746 (20.5; -C12H20O11), 149.0436 (21.1; -C13H22O8), 191.0566 (44.6; -C11H20O7), 233.0680 (35.3; -C9H18O6), 293.0875 (100.0; -C7H14O4), 409.1703 (4.1; -CH2O2)
74	hydroxybenozyl-galloyl-Hex-4	11.87	C20H20O12	M-H	451.088	-1.4	8.3	11			+	0.7 ± 0.06	3	137.0225 (6.5; -C13H14O9), 169.0147 (15.7; -C13H14O7), 179.0355 (14.4; -C11H12O8), 211.0245 (18.8; -C11H12O6), 239.0563 (62.6; -C9H8O6), 313.0556 (32.7; -C7H6O3), 451.0896 (100.0)
75	resveratrol-diHex-2	11.91	C26H32O13	M+HCOOH-H	597.182	-0.1	5.3	11	+	0.5 ± 0.06	+	1.6 ± 0.27	3	227.0713 (100.0; -C13H22O12), 323.0987 (16.0; -C15H14O5)
76	hexyl-diHex-1	12	C18H34O11	M+HCOOH-H	471.208	1.4	16.4	2	+		+		3	113.0227 (1.3; -C14H30O10), 143.0335 (1.5; -C13H28O9), 161.0446 (8.6; -C13H26O8), 179.0566 (1.9; -C13H24O7), 203.0564 (1.6; -C11H24O7), 221.0687 (1.6; -C11H22O6), 245.0678 (4.1; -C9H22O6), 263.1501 (100.0; -C7H12O7), 310.1097 (4.3; -C4H17O6), 425.2026 (84.8; -CH2O2)
77	coumaroyl-galloyl-Hex-2	12.03	C22H22O12	M-H	477.104	-1.1	27.7	12			+		3	163.0385 (6.0; -C13H14O9), 169.0134 (8.6; -C15H16O7), 241.0366 (2.8; -C12H12O5), 313.0559 (100.0; -C9H8O3), 433.1141 (3.5; -CO2), 477.1031 (48.4)
78	Unidentified	12.04	C29H34O17	M-H	653.172	0.1	27.3	13	+		+	1.3 ± 0.14	4	243.0664 (100.0; -C15H22O13), 387.1087 (3.7; -C9H14O9), 405.1190 (4.8; -C9H12O8), 447.1303 (29.3; -C7H10O7), 609.1809 (0.4; -CO2)
79	trihydroxyresveratrol	12.07	C14H12O6	M-H	275.056	-0.6	3.3	9			+	1.1 ± 0.18	3	172.0510 (12.6; -C3H3O4), 187.0773 (38.0; -C2O4), 231.0667 (100.0; -CO2)
80	naringenin-C-Hex-1	12.12	C21H22O10	M-H	433.114	0.3	23.9	11	+				3	227.0711 (11.2; -C7H10O7), 241.0863 (7.5; -C6H8O7), 267.0659 (10.1; -C5H10O6), 295.0612 (100.0; -C4H10O5), 313.0717 (59.1; -C4H8O4), 325.0715 (56.6; -C3H8O4), 343.0822 (20.1; -C3H6O3), 387.1660 (6.8; -C21H21O10), 397.0926 (7.8; -H4O2), 415.1025 (7.1; -H2O), 433.1143 (4.1)
81	aloesone/cassiachromone-Hex-2	12.32	C19H22O9	M-H	393.119	-0.8	2.5	9			+		3	189.0571 (28.9; -C8H12O6), 231.0668 (100.0; -C6H10O5)
82	Unidentified	12.47	C28H38O13	M+HCOOH-H	627.229	0	19.7	10	+		+		4	233.0810 (10.4; -C16H26O11), 299.0913 (8.4; -C12H24O10), 371.1131 (9.8; -C9H20O8), 373.1289 (11.0; -C9H18O8), 386.1361 (13.8; -C8H17O8), 401.1594 (12.5; -C7H14O8), 404.1466 (19.0; -C8H15O7), 419.1703 (100.0; -C7H12O7), 535.1819 (6.1; -C3H8O3), 551.1732 (5.1; -C29H39O15), 566.2000 (17.6; -C2H5O2), 581.2229 (77.1; -CH2O2)
83	hexyl-diHex-2	12.49	C18H34O11	M+HCOOH-H	471.208	-1.6	14.4	2			+		3	113.0227 (1.3; -C14H30O10), 143.0335 (1.5; -C13H28O9), 161.0446 (8.6; -C13H26O8), 179.0566 (1.9; -C13H24O7), 203.0564 (1.6; -C11H24O7), 221.0687 (1.6; -C11H22O6), 245.0678 (4.1; -C9H22O6), 263.1501 (100.0; -C7H12O7), 310.1097 (4.3; -C4H17O6), 425.2026 (84.8; -CH2O2)
84	astringin	12.68	C20H22O9	M-H	405.119	0.4	3.9	10	+	65.3 ± 4.38	+	99.3 ± 4.20	1	201.0559 (0.7; -C8H12O6), 225.0560 (0.4; -C6H12O6), 243.0662 (100.0; -C6H10O5)
85	Unidentified	12.77	C22H24O11	M-H	463.125	-0.5	6.5	11			+		4	177.0189 (45.1; -C13H18O7), 225.0558 (68.4; -C8H14O8), 239.0715 (100.0; -C7H12O8), 257.0817 (17.9; -C7H10O7), 283.0607 (14.4; -C6H12O6), 421.1127 (2.0; -C2H2O), 463.1202 (0.8; -C22H23O11)
86	galloyl-(epi-)catechin-galloyl-(epi-)catechin-(epi-)catechin-1	12.95	C59H46O26	M-H	1169.22	-1	46.6	37			+		3	125.0231 (61.6; -C53H40O23), 169.0147 (73.0; -C52H40O21), 243.0290 (57.8; -C46H38O21), 269.0453 (60.8; -C44H36O21), 289.0711 (100.0; -C44H32O20), 303.0508 (70.0; -C44H34O19), 407.0778 (89.3; -C37H30O18), 677.1297 (11.7; -C22H20O13)
87	Unidentified	12.97	C21H22O12	M-H	465.104	-0.6	37.5	11	+				4	151.0018 (18.6; -C14H18O8), 239.0716 (3.0; -C6H10O9), 257.0813 (15.4; -C6H8O8), 283.0977 (6.8; -C4H6O8), 303.0511 (75.4; -C6H10O5), 313.0924 (100.0; -C7H4O4), 331.0975 (4.1; -H6O8), 339.0717 (2.6; -C6H6O3), 421.1121 (1.3; -CO2), 465.1033 (30.8)
88	Unidentified	13.06	C21H28O13	M-H	487.146	-1.2	3.3	8	+	5.1 ± 0.79	+	4.9 ± 0.44	4	147.0435 (100.0; -C12H20O11), 191.0561 (16.0; -C14H16O7), 233.0676 (7.0; -C12H14O6), 293.0878 (16.2; -C10H10O4)
89	polyflavanostilbene-A	13.1	C42H38O19	M-H	845.193	-0.4	5.3	24	+	4.7 ± 0.45	+		3	125.0230 (20.2; -C36H32O16), 169.0131 (24.6; -C35H32O14), 243.0650 (66.9; -C28H26O15), 269.0445 (35.7; -C27H28O14), 287.0554 (37.0; -C27H26O13), 335.0916 (30.8; -C22H22O14), 361.0707 (42.0; -C21H24O13), 391.0812 (100.0; -C20H22O12), 405.0970 (74.8; -C19H20O12), 469.1282 (24.5; -C14H16O12), 487.1398 (16.4; -C14H14O11), 513.1179 (34.6; -C13H16O10), 541.1348 (30.7; -C15H12O7), 693.1817 (15.0; -C7H4O…
90	digalloyl-procyanidin-B2-1	13.12	C44H34O20	M-H	881.157	0.4	8.7	28			+	3.8 ± 0.69	3	125.0235 (7.8; -C38H28O17), 169.0136 (7.1; -C37H28O15), 245.0455 (8.3; -C31H24O15), 269.0456 (45.5; -C29H24O15), 289.0719 (71.7; -C29H20O14), 363.0874 (7.2; -C23H18O14), 389.0667 (10.2; -C22H20O13), 407.0773 (100.0; -C22H18O12), 433.0930 (25.4; -C20H16O12), 451.1032 (15.3; -C20H14O11), 541.1140 (8.9; -C14H12O10), 559.1247 (16.9; -C14H10O9), 577.1353 (6.7; -C14H8O8), 729.1458 (1.6; -C7H4O4)
91	polydatin	13.2	C20H22O8	M+HCOOH-H	435.13	-0.1	4.9	10	+	14.0 ± 0.72	+	11.3 ± 0.56	1	185.0613 (0.8; -C9H14O8), 227.0714 (100.0; -C7H12O7), 273.0771 (36.1; -C6H10O5), 389.1240 (5.4; -CH2O2), 435.1310 (5.2)
92	digalloyl-procyanidin-B2-2	13.21	C44H34O20	M-H	881.157	-0.5	33.2	28	+				3	125.0235 (7.8; -C38H28O17), 169.0136 (7.1; -C37H28O15), 245.0455 (8.3; -C31H24O15), 269.0456 (45.5; -C29H24O15), 289.0719 (71.7; -C29H20O14), 363.0874 (7.2; -C23H18O14), 389.0667 (10.2; -C22H20O13), 407.0773 (100.0; -C22H18O12), 433.0930 (25.4; -C20H16O12), 451.1032 (15.3; -C20H14O11), 541.1140 (8.9; -C14H12O10), 559.1247 (16.9; -C14H10O9), 577.1353 (6.7; -C14H8O8), 729.1458 (1.6; -C7H4O4)
93	dicaffeoyl-Hex-1	13.25	C24H24O12	M-H	503.12	0.1	3.5	13	+				3	169.0139 (12.0; -C17H18O7), 189.0557 (16.1; -C13H14O9), 241.0353 (3.6; -C14H14O5), 253.0358 (1.8; -C13H14O5), 273.0758 (0.4; -C9H10O7), 313.0566 (100.0; -C11H10O3), 503.1195 (20.0)
94	piceatannol/oxyresveratrol-malonyl-Hex	13.28	C23H24O12	M-H	491.12	-1.9	7.3	12			+		3	243.0657 (100.0; -C9H12O8), 405.1149 (1.0; -C3H3O3), 447.1280 (4.6; -CO2)
95	(iso-)rhapontigenin-diHex-2	13.3	C27H34O14	M-H	581.188	-0.4	23.7	11	+		+		3	221.0673 (2.4; -C19H20O7), 241.0505 (18.2; -C13H24O10), 257.0816 (100.0; -C12H20O10), 299.0903 (2.7; -C10H18O9), 537.1480 (1.2; -C27H33O14)
96	piceatannol-galloyl-Hex-1	13.35	C27H26O13	M-H	557.13	-0.1	2.1	15	+	1.7 ± 0.25	+		3	243.0665 (100.0; -C13H14O9), 313.0572 (52.6; -C14H12O4), 405.1195 (18.6; -C7H4O4), 557.1311 (73.6)
97	Unidentified	13.39	C17H32O10	M+HCOOH-H	441.198	0.2	4.2	14	+				4	149.0432 (3.7; -C13H24O7), 161.0461 (2.6; -C12H24O7), 215.0532 (2.2; -C9H22O6), 233.0662 (4.2; -C9H20O5), 263.1497 (96.2; -C6H10O6), 289.0707 (3.4; -C3H20O6), 395.1917 (100.0; -CH2O2)
98	rutin	13.45	C27H30O16	M-H	609.146	0.5	24.3	13	+		+		1	178.9993 (0.6; -C19H26O11), 243.0292 (0.7; -C14H22O11), 255.0295 (1.5; -C13H22O11), 271.0242 (3.5; -C13H22O10), 283.0242 (0.6; -C12H22O10), 300.0272 (100.0; -C12H21O9), 301.0341 (48.2; -C12H20O9), 343.0452 (1.7; -C10H18O8), 457.1360 (0.2; -C7H4O4), 609.1455 (27.6)
99	galloyl-catechin-2	13.47	C22H18O10	M-H	441.083	-0.2	3.7	14	+	6.7 ± 0.52	+	8.0 ± 0.36	3	125.0237 (7.6; -C16H12O7), 169.0139 (40.3; -C15H12O5), 245.0822 (25.2; -C8H4O6), 271.0617 (7.4; -C7H6O5), 289.0720 (100.0; -C7H4O4), 303.0513 (5.0; -C7H6O3), 331.0463 (2.5; -C6H6O2)
100	coumaroyl-galloyl-Hex-3	13.52	C22H22O12	M-H	477.104	-2.3	10.6	12			+		3	151.0029 (6.9; -C15H18O8), 169.0120 (7.3; -C15H16O7), 193.0127 (3.5; -C13H16O7), 211.0242 (3.0; -C13H14O6), 241.0488 (7.7; -C8H12O8), 253.0867 (25.4; -C6H8O9), 265.0693 (5.1; -C9H8O6), 285.0388 (6.4; -C7H12O6), 331.0667 (2.6; -C9H6O2), 459.0930 (2.7; -H2O), 477.1023 (100.0)
101	galloyl-(epi-)catechin-galloyl-(epi-)catechin-(epi-)catechin-2	13.53	C59H46O26	M-H	1169.22	-1.1	102.5	37			+		3	125.0231 (61.6; -C53H40O23), 169.0147 (73.0; -C52H40O21), 243.0290 (57.8; -C46H38O21), 269.0453 (60.8; -C44H36O21), 289.0711 (100.0; -C44H32O20), 303.0508 (70.0; -C44H34O19), 407.0778 (89.3; -C37H30O18), 677.1297 (11.7; -C22H20O13)
102	hydroxyphenyl-butanone-galloyl-Hex-1?_lindleyin-1	13.59	C23H26O11	M-H	477.14	0.9	16.7	11	+				2	125.0227 (0.9; -C17H20O8), 163.0756 (0.9; -C13H14O9), 169.0134 (9.0; -C16H20O6), 211.0242 (0.6; -C14H18O5), 241.0346 (1.6; -C13H16O4), 269.0453 (1.8; -C8H16O6), 313.0561 (42.0; -C10H12O2), 477.1396 (100.0)
103	pinocembrine-Hex-1	13.61	C21H22O9	M-H	417.119	-0.7	2.7	11	+				3	176.0856 (0.7; -C10H9O7), 213.0561 (5.4; -C8H12O6), 227.0685 (0.8; -C7H10O6), 255.0662 (100.0; -C6H10O5), 297.0764 (1.0; -C4H8O4)
104	Unidentified	13.62	C22H22O11	M-H	461.109	-0.9	17.8	12			+		4	213.0558 (3.2; -C9H12O8), 255.0662 (100.0; -C7H10O7), 299.0204 (0.8; -C7H14O4), 417.1178 (0.2; -CO2)
105	(iso-)rhapontigenin-diHex-4	13.76	C27H34O14	M+HCOOH-H	627.193	-1.3	15.5	11			+		3	161.0442 (0.7; -C22H26O11), 221.0658 (4.9; -C20H22O9), 241.0496 (5.1; -C14H26O12), 249.0609 (3.6; -C19H22O8), 257.0811 (100.0; -C13H22O12), 299.0897 (0.6; -C11H20O11), 323.0980 (2.2; -C16H16O6), 401.1230 (1.6; -C7H14O8), 419.1353 (1.4; -C7H12O7), 461.1447 (0.2; -C5H10O6), 485.1255 (0.3; -H14O8), 581.1863 (11.9; -CH2O2)
106	naringenin-C-Hex-2	13.79	C21H22O10	M-H	433.114	-0.7	86.4	11	+				2	125.0257 (9.5; -C15H16O7), 227.0711 (12.8; -C7H10O7), 258.0541 (16.4; -C7H11O5), 273.0759 (100.0; -C6H8O5), 307.0804 (4.8; -C6H6O3)
107	cinnamoyl-Hex	13.83	C15H18O7	M+HCOOH-H	355.103	1.9	5.5	7			+		3	147.0437 (100.0; -C7H12O7)
108	Unidentified	13.91	C43H40O19	M-H	859.209	-0.5	31	24	+	1.7 ± 0.08	+		4	125.0231 (62.5; -C37H34O16), 169.0140 (100.0; -C36H34O14), 269.0465 (57.7; -C28H30O14), 349.1090 (74.9; -C22H22O14), 375.0874 (50.5; -C21H24O13), 405.0982 (79.6; -C20H22O12), 417.0984 (60.9; -C19H22O12), 441.1338 (42.9; -C16H18O13), 483.1447 (65.2; -C14H16O12), 501.1556 (40.0; -C14H14O11), 527.1334 (40.8; -C13H16O10), 555.1516 (71.3; -C15H12O7), 581.1677 (29.9; -C13H10O7), 689.1884 (42.4; -C7H6O5…
109	catechin-catechin-gallate-3	13.92	C37H30O16	M-H	729.146	-0.1	16.4	23	+				3	125.0227 (10.7; -C31H24O13), 169.0134 (7.8; -C30H24O11), 245.0816 (12.2; -C23H16O12), 269.0464 (33.3; -C22H20O11), 289.0718 (100.0; -C22H16O10), 339.0875 (11.0; -C18H14O10), 407.0774 (76.6; -C15H14O8), 433.0921 (19.2; -C13H12O8), 577.1340 (6.9; -C7H4O4)
110	piceatannol-Pent	14.01	C19H20O8	M-H	375.108	-0.4	2.1	10	+	3.4 ± 0.44	+	4.7 ± 0.50	3	175.0758 (0.2; -C8H8O6), 201.0558 (0.7; -C7H10O5), 225.0556 (0.4; -C5H10O5), 243.0663 (100.0; -C5H8O4), 375.1099 (0.2)
111	dihydrokaempferol-Pent	14.02	C20H20O10	M-H	419.098	-0.4	3.4	11	+				3	151.0018 (3.7; -C13H16O6), 180.0068 (14.8; -C12H15O5), 243.0666 (60.0; -C6H8O6), 259.0611 (8.0; -C6H8O5), 269.0459 (100.0; -C5H10O5), 286.0492 (6.5; -C5H9O4), 375.1093 (2.4; -CO2), 419.0986 (19.4)
112	piceatannol-galloyl-Hex-2	14.1	C27H26O13	M-H	557.13	-0.4	6.1	15	+	4.4 ± 1.09	+	11.3 ± 0.78	3	169.0138 (6.5; -C20H20O8), 243.0664 (100.0; -C13H14O9), 313.0568 (61.0; -C14H12O4), 405.1192 (11.9; -C7H4O4), 557.1303 (26.8)
113	(iso-)rhapontigenin-Hex-1	14.2	C21H24O9	M+HCOOH-H	465.14	-0.4	2.6	10	+	18.5 ± 0.55	+	17.7 ± 0.73	3	224.0484 (0.9; -C8H17O8), 242.0584 (15.4; -C8H15O7), 257.0820 (100.0; -C7H12O7)
114	coumaroyl-galloyl-Hex-4	14.24	C22H22O12	M-H	477.104	-0.6	4.5	12	+				3	145.0278 (4.8; -C13H16O10), 151.0018 (5.5; -C15H18O8), 169.0138 (33.1; -C15H16O7), 205.0505 (28.6; -C11H12O8), 211.0250 (21.4; -C13H14O6), 235.0613 (25.7; -C10H10O7), 253.0346 (14.4; -C11H12O5), 265.0715 (100.0; -C9H8O6), 271.0617 (17.6; -C7H10O7), 307.0828 (7.4; -C7H6O5), 313.0565 (32.7; -C9H8O3), 331.0666 (17.7; -C9H6O2), 417.0837 (7.5; -C2H4O2), 433.1131 (9.7; -CO2), 477.1050 (82.0)
115	pinocembrine-Hex-2	14.34	C21H22O9	M-H	417.119	-1.2	58.5	11			+	1.6 ± 0.11	3	185.0605 (0.5; -C9H12O7), 213.0559 (4.7; -C8H12O6), 239.0707 (1.0; -C6H10O6), 255.0665 (100.0; -C6H10O5), 281.0675 (1.6; -C8H8O2)
116	trans-piceatannol	14.43	C14H12O4	M-H	243.066	-0.5	3.9	9	+	2.5 ± 0.50	+	4.0 ± 1.17	1	159.0439 (1.0; -C4H4O2), 175.0758 (1.1; -C3O2), 201.0557 (4.9; -C2H2O), 215.0712 (0.7; -CO), 225.0557 (2.4; -H2O), 243.0663 (100.0)
117	coumaroyl-galloyl-Hex-5	14.53	C22H22O12	M-H	477.104	-1.7	41.3	12	+		+		3	151.0029 (6.9; -C15H18O8), 169.0120 (7.3; -C15H16O7), 193.0127 (3.5; -C13H16O7), 211.0242 (3.0; -C13H14O6), 241.0488 (7.7; -C8H12O8), 253.0867 (25.4; -C6H8O9), 265.0693 (5.1; -C9H8O6), 285.0388 (6.4; -C7H12O6), 331.0667 (2.6; -C9H6O2), 459.0930 (2.7; -H2O), 477.1023 (100.0)
118	Unidentified	14.71	C13H14O4	M-H	233.082	-0.1	6.7	7			+		4	161.0592 (1.0; -C3H4O2), 189.0543 (28.9; -C2H4O), 233.0814 (100.0)
119	resveratrol-galloyl-Hex-2	14.73	C27H26O12	M-H	541.135	0.9	1.9	15	+		+		3	125.0232 (0.9; -C21H20O9), 151.0024 (0.8; -C20H22O8), 169.0136 (11.5; -C20H20O7), 211.0248 (1.0; -C18H18O6), 227.0712 (17.5; -C13H14O9), 241.0355 (3.0; -C17H16O5), 253.0351 (1.8; -C16H16O5), 313.0564 (93.6; -C14H12O3), 389.1239 (0.9; -C7H4O4), 541.1348 (100.0)
120	Unidentified	14.74	C18H32O11	M+HCOOH-H	469.193	-0.2	34	3	+				4	125.0214 (12.3; -C13H28O10), 129.0900 (39.9; -C12H20O11), 149.0428 (17.7; -C14H24O8), 191.0562 (28.4; -C12H22O7), 233.0652 (27.3; -C10H20O6), 257.0808 (100.0; -C4H20O9), 293.0867 (60.2; -C8H16O4), 331.0979 (2.2; -C19H33O13), 407.0998 (5.3; -H14O3), 423.1849 (4.4; -CH2O2)
121	rhapontin	14.84	C21H24O9	M+HCOOH-H	465.14	-0.3	1.8	10	+	184.0 ± 10.93	+	151.3 ± 7.77	1	224.0482 (0.6; -C8H17O8), 241.0508 (6.3; -C8H16O7), 257.0818 (100.0; -C7H12O7)
122	Unidentified	14.99	C28H32O16	M-H	623.162	0	10.4	13			+		4	249.0553 (3.1; -C12H22O13), 253.0504 (100.0; -C13H22O12), 266.0579 (3.3; -C12H21O12), 277.0504 (12.1; -C11H22O12), 289.0513 (0.6; -C10H22O12), 295.0612 (3.8; -C11H20O11), 307.0618 (0.7; -C10H20O11), 319.0630 (0.6; -C9H20O11), 519.1144 (0.5; -C4H8O3)
123	resveratrol-galloyl-Hex-3	15.02	C27H26O12	M-H	541.135	-0.3	1.8	15	+		+		3	169.0139 (11.5; -C20H20O7), 227.0715 (25.7; -C13H14O9), 241.0357 (3.1; -C17H16O5), 253.0357 (1.9; -C16H16O5), 313.0569 (81.4; -C14H12O3), 541.1355 (100.0)
124	Unidentified	15.06	C36H36O15	M-H	707.198	-0.2	10.4	19			+		4	125.0232 (100.0; -C30H30O12), 161.0228 (56.3; -C27H30O12), 243.0669 (33.2; -C22H24O11), 269.0449 (49.2; -C21H26O10), 287.0560 (49.9; -C21H24O9), 375.0861 (44.6; -C14H20O9), 405.0990 (45.6; -C13H18O8), 419.1123 (46.0; -C12H16O8), 527.1365 (29.8; -C6H12O6), 545.1449 (70.1; -C6H10O5)
125	resveratrol-Ac-Hex	15.14	C22H24O9	M-H	431.135	0.2	17.6	11	+		+		3	185.0619 (1.7; -C10H14O7), 227.0708 (100.0; -C8H12O6), 243.0673 (2.3; -C8H12O5)
126	quercetin-dHex-1 (quercitrin)	15.18	C21H20O11	M-H	447.093	0.9	3.3	12			+		2	178.9974 (1.3; -C13H16O6), 227.0355 (1.2; -C8H12O7), 255.0297 (5.5; -C7H12O6), 271.0240 (4.1; -C7H12O5), 284.0319 (26.8; -C6H11O5), 300.0271 (100.0; -C6H11O4), 301.0340 (78.0; -C6H10O4), 447.0925 (24.8)
127	Unidentified	15.29	C42H38O19	M-H	845.193	1.2	40	24			+		4	125.0235 (24.1; -C36H32O16), 243.0654 (100.0; -C28H26O15), 265.0609 (33.4; -C13H15O9), 293.0819 (25.3; -C24H24O15), 303.0506 (30.4; -C27H26O12), 335.0906 (37.3; -C22H22O14), 361.0730 (38.2; -C21H24O13), 379.0829 (28.5; -C21H22O12), 405.0975 (61.5; -C19H20O12), 531.1271 (16.3; -C13H14O9)
128	quercetin-dHex-2 (quercitrin)	15.32	C21H20O11	M-H	447.093	-0.1	13.3	12			+		2	227.0347 (3.7; -C8H12O7), 255.0298 (9.4; -C7H12O6), 284.0323 (100.0; -C6H11O5), 285.0387 (35.9; -C6H10O5), 327.0507 (2.5; -C4H8O4), 447.0930 (38.2)
129	(iso-)rhapontigenin-galloyl-Hex-1	15.32	C28H28O13	M-H	571.146	0.1	4.5	15	+	3.8 ± 0.70	+	5.0 ± 1.77	3	169.0137 (12.7; -C21H22O8), 243.0660 (8.0; -C14H16O9), 257.0820 (15.0; -C13H14O9), 313.0568 (80.8; -C15H14O4), 327.0721 (4.4; -C14H12O4), 556.1231 (2.2; -CH3), 571.1459 (100.0)
130	malonyl-vitexin	15.35	C24H22O13	M-H	517.099	-0.1	33.6	14			+		4	165.0547 (2.6; -C15H12O10), 243.0668 (2.0; -C10H10O9), 255.0670 (1.5; -C9H10O9), 282.0523 (2.0; -C8H11O8), 311.0559 (100.0; -C7H10O7), 353.0659 (3.8; -C5H8O6), 430.0891 (7.8; -C3H3O3), 473.1081 (46.3; -CO2), 517.0983 (39.7)
131	(iso-)rhapontigenin-Pent	15.54	C20H22O8	M+HCOOH-H	435.13	0	12	10	+		+		3	242.0579 (16.6; -C7H13O6), 257.0817 (100.0; -C6H10O6), 389.1256 (1.0; -CH2O2)
132	coumaroyl-galloyl-Hex-6	15.61	C22H22O12	M-H	477.104	-1	29.3	12			+		3	240.0423 (0.8; -C8H13O8), 255.0660 (2.5; -C7H10O8), 265.0507 (6.0; -C6H12O8), 269.0454 (100.0; -C7H12O7), 282.0534 (6.1; -C6H11O7), 293.0455 (15.2; -C5H12O7), 311.0561 (1.8; -C5H10O6), 323.0566 (0.7; -C4H10O6), 335.0562 (0.8; -C3H10O6), 386.1012 (0.6; -C2H3O4), 402.0957 (0.2; -C2H3O3)
133	Unidentified	15.74	C22H22O10	M-H	445.114	0.4	54.8	12			+		4	137.0220 (28.5; -C15H16O7), 145.0270 (31.0; -C13H16O8), 307.0820 (100.0; -C7H6O3)
134	eriodictyol-Hex	15.79	C21H22O11	M-H	449.109	0.1	4.9	11	+	1.0 ± 0.18	+	2.6 ± 0.28	3	151.0027 (13.9; -C14H18O7), 243.0653 (9.3; -C7H10O7), 287.0562 (100.0; -C6H10O5), 297.0979 (4.3; -C7H4O4), 449.1110 (11.8)
135	Unidentified	15.82	C20H32O13	M-H	479.177	-0.6	29.5	5	+				4	139.0746 (100.0; -C12H20O11), 293.0868 (37.7; -C9H14O4)
136	Unidentified	15.84	C43H40O19	M-H	859.209	0.8	26.2	24	+	0.5 ± 0.07	+		4	125.0242 (47.2; -C37H34O16), 169.0134 (84.8; -C36H34O14), 269.0463 (61.7; -C28H30O14), 287.0547 (100.0; -C28H28O13), 393.0983 (55.0; -C21H22O12), 405.0968 (41.3; -C20H22O12), 419.1151 (31.4; -C19H20O12), 527.1350 (48.9; -C13H16O10)
137	Unidentified	15.98	C23H24O11	M-H	475.125	-0.6	25.5	12			+		4	137.0225 (30.4; -C16H18O8), 175.0389 (53.5; -C13H16O8), 193.0502 (19.5; -C13H14O7), 311.0561 (100.0; -C6H12O5), 337.0922 (58.9; -C7H6O3)
138	aloesone/cassiachromone-Hex-3	16.07	C19H22O9	M-H	393.119	1.2	1.6	9	+		+		2	187.0768 (0.3; -C7H10O7), 231.0658 (100.0; -C6H10O5), 255.0671 (0.1; -C4H10O5), 273.0770 (0.1; -C4H8O4), 393.1184 (0.1)
139	tetrahydroxy-dimethylanthraquinone	16.15	C16H12O6	M-H	299.056	0.6	3.8	11	+				3	189.0566 (92.0; -C5H2O3), 213.0559 (79.8; -C3H2O3), 231.0650 (44.1; -C3O2), 255.0644 (100.0; -CO2), 299.0568 (37.8)
140	(iso-)rhapontigenin-galloyl-Hex-2	16.21	C28H28O13	M-H	571.146	1.1	8.1	15	+	13.3 ± 0.58	+	9.4 ± 0.74	3	169.0135 (12.6; -C21H22O8), 257.0817 (16.0; -C13H14O9), 313.0563 (75.9; -C15H14O4), 556.1219 (12.0; -CH3), 571.1450 (100.0)
141	resveratrol-Hex-2	16.29	C20H22O8	M+HCOOH-H	435.13	1	6.8	10	+				3	167.0351 (9.5; -C13H16O6), 179.0369 (7.3; -C12H16O6), 227.0697 (3.6; -C7H12O7), 273.0774 (100.0; -C6H10O5)
142	(iso-)rhapontigenin-malonyl-Hex-1	16.4	C24H26O12	M-H	505.135	-0.1	12.4	12	+	11.2 ± 1.09	+	5.7 ± 0.41	3	187.0759 (0.8; -C12H14O10), 215.0699 (1.7; -C11H14O9), 239.0704 (1.2; -C9H14O9), 257.0815 (100.0; -C9H12O8), 299.0917 (0.7; -C7H10O7), 443.1339 (0.3; -CH2O3), 461.1451 (1.0; -CO2)
143	digalloyl-procyanidin-B2-3	16.41	C44H34O20	M-H	881.157	1.7	21.8	28	+		+		3	125.0228 (18.6; -C38H28O17), 169.0133 (26.4; -C37H28O15), 289.0712 (100.0; -C29H20O14), 303.0503 (40.3; -C29H22O13), 407.0766 (45.8; -C22H18O12)
144	Unidentified	16.58	C27H26O11	M+HCOOH-H	571.146	0.8	3.8	15			+		4	169.0133 (6.7; -C21H22O8), 242.0570 (1.4; -C14H17O9), 257.0810 (9.0; -C13H14O9), 313.0560 (100.0; -C15H14O4), 571.1453 (4.8)
145	piceatannol-hydroxybenzoyl-Hex	16.66	C27H26O11	M-H	525.14	0.7	9	15	+	0.6 ± 0.11	+		3	201.0542 (1.2; -C15H16O8), 243.0655 (100.0; -C13H14O7), 281.0660 (25.4; -C14H12O4), 387.1073 (0.5; -C7H6O3), 405.1178 (1.4; -C7H4O2)
146	pinocembrine-Hex-4	16.68	C21H22O9	M-H	417.119	1.2	22.8	11	+				3	211.0757 (0.9; -C7H10O7), 226.0638 (0.8; -C7H11O6), 255.0660 (100.0; -C6H10O5), 266.0585 (0.6; -C5H11O5), 297.0764 (1.4; -C4H8O4), 417.1190 (74.4
147	emodin-Hex-3	16.71	C21H20O10	M-H	431.098	1.1	1.6	12	+	1.2 ± 0.20	+	12.8 ± 0.68	3	225.0557 (0.5; -C7H10O7), 240.0426 (7.3; -C7H11O6), 253.0500 (0.3; -C6H10O6), 269.0452 (78.3; -C6H10O5), 280.0366 (0.7; -C5H11O5), 293.0449 (0.4; -C4H10O5), 311.0561 (1.0; -C4H8O4), 413.0860 (0.1; -H2O), 431.0979 (100.0)
148	Unidentified	16.84	C43H40O18	M-H	843.214	1.2	11.3	24	+	1.5 ± 0.20	+		4	125.0230 (77.6; -C37H34O15), 161.0233 (24.2; -C34H34O15), 169.0137 (100.0; -C36H34O13), 241.0866 (25.2; -C28H26O15), 269.0455 (54.3; -C28H30O13), 287.0564 (30.2; -C28H28O12), 333.1137 (69.5; -C22H22O14), 359.0924 (45.8; -C21H24O13), 389.1029 (38.4; -C20H22O12), 401.1018 (60.5; -C19H22O12), 425.1392 (45.0; -C16H18O13), 467.1500 (71.8; -C14H16O12), 485.1596 (25.4; -C14H14O11), 511.1409 (41.7; -C13H…
149	Unidentified	16.88	C20H32O9	M-H	415.197	2	46	5			+		4	207.1385 (55.7; -C7H12O7), 371.1700 (100.0; -C2H4O)
150	Unidentified	17.08	C22H20O11	M-H	459.093	0.9	3.9	13			+		4	169.0129 (0.5; -C15H14O6), 211.0244 (1.4; -C13H12O5), 225.0545 (0.2; -C8H10O8), 237.0548 (0.8; -C7H10O8), 249.0568 (0.4; -C6H10O8), 253.0503 (100.0; -C7H10O7), 266.0580 (29.7; -C6H9O7), 291.0662 (1.4; -C4H8O7), 295.0607 (3.3; -C5H8O6), 308.0679 (0.4; -C4H7O6), 313.0565 (1.1; -C9H6O2), 401.0868 (0.2; -C2H2O2)
151	Unidentified	17.08	C31H32O13	M-H	611.177	0.4	14.8	16			+		4	295.0611 (10.8; -C14H20O8), 407.1126 (24.8; -C8H12O6), 449.1233 (100.0; -C6H10O5), 491.1374 (7.5; -C4H8O4)
152	Unidentified	17.1	C24H28O11	M-H	491.156	1	28.4	11	+				4	203.0711 (0.7; -C12H16O8), 245.0818 (1.5; -C10H14O7), 269.0816 (3.5; -C8H14O7), 272.0686 (5.0; -C9H15O6), 287.0922 (100.0; -C8H12O6), 473.1462 (0.9; -H2O)
153	dihydroxy-dimethoxy-stilbene-Hex-1	17.12	C22H26O9	M+HCOOH-H	479.156	0.7	23.8	10	+		+		3	197.0613 (0.5; -C10H18O9), 241.0494 (1.7; -C9H18O7), 256.0736 (4.0; -C8H15O7), 271.0973 (100.0; -C7H12O7)
154	Unidentified	17.14	C30H30O12	M-H	581.166	1.7	11	16			+		4	241.0498 (1.0; -C16H20O8), 243.0661 (7.2; -C16H18O8), 269.0813 (2.9; -C14H16O8), 283.0970 (1.5; -C13H14O8), 295.0612 (19.7; -C13H18O7), 309.0750 (1.5; -C12H16O7), 337.0726 (2.3; -C11H16O6), 377.1031 (18.3; -C8H12O6), 404.0893 (1.9; -C7H13O5), 419.1133 (100.0; -C6H10O5), 461.1242 (7.4; -C4H8O4)
155	deoxyrhapontigenin-diHex-2	17.16	C27H34O13	M+HCOOH-H	611.198	3.8	39.9	11	+				3	161.0444 (8.4; -C22H26O10), 179.0554 (3.7; -C22H24O9), 225.0557 (5.5; -C14H26O12), 241.0873 (100.0; -C13H22O12), 323.0990 (33.9; -C16H16O5), 361.1078 (4.2; -C6H18O10), 403.1190 (5.8; -C4H16O9)
156	Unidentified	17.27	C23H26O12	M-H	493.135	1.4	21.7	11	+				4	224.0471 (1.1; -C9H17O9), 241.0509 (7.3; -C9H16O8), 257.0815 (100.0; -C8H12O8), 287.0925 (3.1; -C7H10O7), 431.0993 (1.0; -C2H6O2)
157	resveratrol-dimer-diHex	17.27	C40H42O16	M-H	777.24	1.7	29.6	20			+		3	333.0773 (1.7; -C20H28O11), 347.0916 (6.0; -C19H26O11), 359.0924 (4.7; -C18H26O11), 369.1114 (1.7; -C16H24O12), 411.1236 (3.1; -C14H22O11), 435.1250 (2.8; -C12H22O11), 453.1337 (100.0; -C12H20O10), 597.1742 (0.6; -C6H12O6)
158	Unidentified	17.31	C42H34O9	M+HCOOH-H	727.218	1.2	26.5	26	+	6.7 ± 0.59	+	5.6 ± 0.49	4	227.0709 (15.3; -C29H24O8), 255.0658 (22.9; -C28H24O7), 331.0970 (100.0; -C22H20O7), 347.0920 (23.7; -C22H20O6), 359.0920 (23.5; -C21H20O6), 453.1336 (9.9; -C15H14O5)
159	piceatannol-coumaroyl-Hex-1	17.35	C29H28O11	M-H	551.156	1.2	9.3	16	+		+		3	145.0281 (10.0; -C20H22O9), 243.0658 (100.0; -C15H16O7), 307.0826 (29.5; -C14H12O4), 405.1165 (6.8; -C9H6O2), 551.1554 (11.5)
160	piceatannol-sinapoyl-Hex	17.38	C31H32O13	M-H	611.177	0.2	23.6	16	+		+		3	205.0509 (8.3; -C20H22O9), 243.0655 (100.0; -C17H20O9), 367.1027 (8.7; -C14H12O4)
161	Unidentified	17.49	C42H34O9	M+HCOOH-H	727.218	1.1	32.5	26	+	3.5 ± 0.13	+	2.3 ± 0.13	4	227.0706 (18.9; -C29H24O8), 255.0659 (24.2; -C28H24O7), 331.0974 (100.0; -C22H20O7), 347.0924 (24.0; -C22H20O6), 359.0919 (33.5; -C21H20O6), 453.1337 (11.2; -C15H14O5), 493.1303 (2.3; -C13H14O4), 587.1719 (1.3; -C7H8O3), 681.2145 (0.8; -CH2O2)
162	Unidentified	17.52	C35H34O13	M-H	661.193	1.8	11.8	19			+		4	241.0500 (8.0; -C21H24O9), 323.0569 (2.1; -C17H22O7), 341.0667 (4.6; -C17H20O6), 362.0799 (3.7; -C14H19O7), 389.1026 (2.1; -C12H16O7), 415.1179 (3.4; -C10H14O7), 453.1354 (3.1; -C7H12O7), 465.1185 (5.7; -C10H12O4), 499.1395 (100.0; -C6H10O5)
163	piceatannol-dimer (cararosinol-D)	17.55	C28H22O8	M-H	485.124	1.5	7.3	18			+	1.5 ± 0.40	2	375.0870 (100.0; -C6H6O2), 485.1220 (46.9)
164	resveratrol-dimer-Hex-1	17.56	C34H32O11	M-H	615.187	0.7	9.2	19	+				3	313.0550 (1.1; -C10H24O10), 333.0762 (2.2; -C14H18O6), 347.0918 (9.8; -C13H16O6), 359.0915 (10.2; -C12H16O6), 369.1138 (2.2; -C10H14O7), 409.1434 (1.7; -C7H10O7), 436.1289 (1.9; -C6H11O6), 453.1340 (100.0; -C6H10O5)
165	Unidentified	17.61	C30H30O12	M-H	581.166	2.8	18.1	16			+		4	241.0498 (1.0; -C16H20O8), 243.0661 (7.2; -C16H18O8), 269.0813 (2.9; -C14H16O8), 283.0970 (1.5; -C13H14O8), 295.0612 (19.7; -C13H18O7), 309.0750 (1.5; -C12H16O7), 337.0726 (2.3; -C11H16O6), 377.1031 (18.3; -C8H12O6), 404.0893 (1.9; -C7H13O5), 419.1133 (100.0; -C6H10O5), 461.1242 (7.4; -C4H8O4)
166	(iso-)rhapontigenin-malonyl-Hex-2	17.66	C24H26O12	M-H	505.135	1.5	38.8	12	+		+		3	224.0477 (1.3; -C10H17O9), 241.0503 (14.7; -C10H16O8), 257.0814 (100.0; -C9H12O8), 281.0816 (0.5; -C7H12O8), 299.0925 (0.4; -C7H10O7), 401.1232 (0.6; -C3H4O4)
167	piceatannol-coumaroyl-Hex-2	17.68	C29H28O11	M-H	551.156	1	3.4	16	+	3.9 ± 0.36	+	5.1 ± 0.24	3	145.0276 (2.4; -C20H22O9), 163.0388 (1.0; -C20H20O8), 201.0558 (1.0; -C17H18O8), 225.0553 (0.4; -C15H18O8), 243.0659 (100.0; -C15H16O7), 307.0821 (12.7; -C14H12O4), 387.1080 (0.4; -C9H8O3), 405.1187 (2.5; -C9H6O2)
168	Unidentified	17.77	C24H28O11	M-H	491.156	1.5	6.5	11	+	1.2 ± 0.32			4	245.0813 (1.8; -C10H14O7), 269.0819 (2.0; -C8H14O7), 272.0676 (3.8; -C9H15O6), 287.0917 (100.0; -C8H12O6), 329.1023 (0.5; -C6H10O5), 445.1128 (0.6; -C2H6O), 473.1405 (0.4; -C24H27O11)
169	piceatannol-feruloyl-Hex	17.83	C30H30O12	M-H	581.166	1	2	16	+	0.6 ± 0.08	+	3.8 ± 0.24	3	160.0150 (0.8; -C21H25O9), 175.0395 (5.0; -C20H22O9), 193.0505 (2.9; -C20H20O8), 243.0658 (100.0; -C16H18O8), 287.0916 (1.2; -C14H14O7), 337.0921 (9.3; -C14H12O4), 405.1184 (1.8; -C10H8O3)
170	ebracteatoside-D	17.89	C19H34O11	M+HCOOH-H	483.208	1.1	2.4	3	+				2	143.1071 (100.0; -C12H20O11), 191.0552 (79.0; -C13H24O7), 233.0672 (45.6; -C11H22O6), 293.0870 (83.6; -C9H18O4)
171	(iso-)rhapontigenin-Ac-Hex	17.93	C23H26O10	M+HCOOH-H	507.151	1.1	106.5	11	+		+		3	137.0221 (0.9; -C17H22O9), 227.0717 (4.1; -C10H16O9), 241.0503 (9.7; -C10H18O8), 257.0817 (100.0; -C9H14O8), 281.0665 (6.6; -C11H14O5), 299.0919 (0.5; -C7H12O7), 401.1231 (0.4; -C3H6O4)
172	(aloe-)emodin-galloyl-Hex	18.07	C28H24O14	M-H	583.109	0.9	9.3	17	+		+	2.0 ± 0.30	3	169.0131 (8.8; -C21H18O9), 241.0856 (10.9; -C13H10O11), 269.0451 (100.0; -C13H14O9), 313.0563 (69.4; -C15H10O5), 419.1134 (18.1; -C4H4O7), 431.0964 (8.4; -C7H4O4), 583.1077 (17.9)
173	Unidentified	18.17	C30H32O13	M-H	599.177	1.4	15.5	15			+		4	183.0295 (14.4; -C22H24O8), 197.0447 (31.8; -C21H22O8), 257.0815 (100.0; -C15H18O9), 271.0964 (8.5; -C14H16O9), 312.0475 (6.0; -C17H19O4), 327.0717 (43.8; -C16H16O4), 341.0874 (97.4; -C15H14O4), 389.2194 (1.9; -C30H31O13), 584.1526 (9.4; -CH3), 599.1767 (15.3)
174	aleosone-coumaroyl-Hex-2 (aloeresin-A)	18.22	C28H28O11	M-H	539.156	1.7	16	15			+		3	167.0342 (10.5; -C20H20O7), 185.0608 (1.9; -C16H18O9), 227.0708 (100.0; -C14H16O8), 251.0551 (3.6; -C16H16O5), 296.0532 (9.9; -C15H15O3), 311.0769 (67.1; -C14H12O3), 341.0661 (5.2; -C10H14O4), 377.0648 (0.9; -C7H14O4), 415.0632 (0.6; -CH16O6), 495.1294 (1.2; -C2H4O), 524.1312 (11.4; -CH3), 539.1554 (48.0)
175	maesopsin	18.27	C15H12O6	M-H	287.056	0.7	10.5	10	+		+		3	135.0438 (67.6; -C7H4O4), 151.0019 (100.0; -C8H8O2), 269.0425 (11.3; -H2O), 287.0589 (31.5)
176	(aloe-)emodin-anthrone-galloyl-Hex-1	18.28	C28H26O13	M-H	569.13	-0.3	71.8	16	+				3	169.0126 (4.0; -C21H20O8), 227.1653 (7.8; -C15H2O10), 255.0661 (100.0; -C13H14O9), 297.0759 (16.2; -C11H12O8), 313.0561 (18.1; -C15H12O4), 417.1191 (19.3; -C7H4O4), 569.1293 (12.4)
177	cinnamoyl-galloyl-Hex-1	18.29	C22H22O11	M-H	461.109	1.5	3.6	12			+		3	123.0077 (7.1; -C16H18O8), 151.0022 (14.8; -C15H18O7), 169.0136 (53.7; -C15H16O6), 189.0553 (12.5; -C11H12O8), 211.0247 (40.1; -C13H14O5), 253.0349 (24.9; -C11H12O4), 313.0562 (58.4; -C9H8O2), 401.0878 (11.2; -C2H4O2), 461.1085 (100.0)
178	Unidentified	18.38	C22H22O9	M+HCOOH-H	475.125	1.7	5.7	12			+		4	249.0540 (7.6; -C7H14O8), 267.0653 (100.0; -C7H12O7), 429.1187 (0.6; -CH2O2)
179	Unidentified	18.51	C34H28O6	M-H	531.181	2.5	27.3	21	+		+		4	209.0601 (6.2; -C20H18O4), 225.0553 (3.7; -C20H18O3), 253.0504 (100.0; -C19H18O2), 271.0604 (1.7; -C19H16O), 277.1218 (1.2; -C15H10O4), 483.1454 (0.9; -C34H27O6)
180	(iso-)rhapontigenin	18.56	C15H14O4	M-H	257.082	2.3	0.8	9	+	12.6 ± 0.79	+	10.7 ± 0.85	3	172.0524 (1.7; -C4H5O2), 224.0475 (7.2; -CH5O), 241.0502 (100.0; -CH4), 257.0814 (31.0)
181	(aloe-)emodin-anthrone-malonyl-Hex-1	18.66	C24H24O12	M-H	503.12	0.7	24.2	13	+				3	211.0773 (0.6; -C10H12O10), 255.0658 (100.0; -C9H12O8), 297.0771 (2.3; -C7H10O7), 417.1181 (2.4; -C3H2O3), 459.1291 (9.1; -CO2)
182	piceatannol-coumaroyl-Hex-3	18.72	C29H28O11	M-H	551.156	0.9	10.9	16	+		+		3	117.0332 (0.8; -C21H22O10), 163.0393 (1.3; -C20H20O8), 225.0547 (0.6; -C15H18O8), 243.0653 (100.0; -C15H16O7), 307.0813 (16.2; -C14H12O4), 405.1177 (2.4; -C9H6O2), 551.1564 (0.4)
183	dihydroxy-dimethoxy-stilbene-Hex-2	18.78	C22H26O9	M+HCOOH-H	479.156	0.8	11.4	10	+		+		3	256.0731 (17.6; -C8H15O7), 271.0975 (100.0; -C7H12O7)
184	emodin-malonyl-Hex-1	18.78	C24H22O13	M-H	517.099	0.9	3.1	14	+		+		3	225.0551 (2.1; -C10H12O10), 237.0548 (1.6; -C9H12O10), 255.0655 (1.5; -C9H10O9), 269.0450 (100.0; -C9H12O8), 282.0530 (3.4; -C8H11O8), 293.0460 (8.2; -C7H12O8), 311.0557 (2.0; -C7H10O7), 431.0995 (0.5; -C3H2O3), 473.1082 (9.4; -CO2)
185	deoxyrhapontigenin-diHex-1	18.78	C27H34O13	M+HCOOH-H	611.198	1	20.9	11	+		+		3	161.0454 (5.9; -C22H26O10), 241.0866 (100.0; -C13H22O12), 309.0757 (9.7; -C10H22O10), 323.0974 (23.1; -C16H16O5), 361.1075 (15.3; -C6H18O10), 403.1189 (36.2; -C4H16O9)
186	(iso-)rhapontigenin-hydroxybenzoyl-Hex	18.86	C28H28O11	M-H	539.156	0.4	16.4	15	+	0.4 ± 0.06	+		3	137.0220 (6.8; -C21H22O8), 224.0494 (1.1; -C14H19O8), 241.0505 (11.3; -C14H18O7), 257.0814 (50.0; -C13H14O7), 281.0669 (100.0; -C15H14O4), 291.0258 (1.3; -C4H24O11), 313.0585 (0.9; -C15H14O2), 413.0842 (1.9; -H14O7), 495.1311 (0.9; -C2H4O)
187	(iso-)rhapontigenin-Hex-3	18.93	C21H24O9	M-H	419.135	2	10	10	+				3	242.0586 (31.7; -C7H13O5), 257.0820 (100.0; -C6H10O5), 297.0804 (5.4; -C4H10O4)
188	altechromone_A-coumaroyl-Hex	18.93	C26H26O10	M-H	497.145	1.4	17.1	14	+				3	145.0284 (11.8; -C17H20O8), 189.0555 (100.0; -C15H16O7), 307.0824 (32.3; -C11H10O3)
189	(iso-)rhapontigenin-coumaroyl-Hex-1	18.93	C30H30O11	M-H	565.172	1.1	8.9	16	+	0.4 ± 0.11	+		3	145.0283 (20.2; -C21H24O9), 163.0398 (7.4; -C21H22O8), 205.0510 (3.1; -C19H20O7), 242.0583 (26.6; -C16H19O7), 257.0814 (87.7; -C15H16O7), 307.0819 (100.0; -C15H14O4), 565.1716 (5.7)
190	(iso-)rhapontigenin-feruloyl-Hex-1	19.03	C31H32O12	M-H	595.182	1.6	23.2	16			+		3	175.0385 (51.9; -C19H16O6), 193.0501 (16.1; -C19H14O5), 242.0572 (45.9; -C15H13O5), 257.0804 (100.0; -C14H10O5), 277.0713 (8.5; -C15H10O3), 337.0934 (58.9; -C13H6O)
191	resveratrol-piceatannol-dimer (gnetuhainin-C)	19.08	C28H22O7	M+HCOOH-H	515.135	1.8	22.4	18			+		3	213.0558 (1.2; -C16H14O6), 227.0706 (1.8; -C15H12O6), 241.0502 (10.3; -C15H14O5), 333.0771 (2.1; -C9H10O4), 347.0922 (4.9; -C8H8O4), 359.0922 (7.0; -C7H8O4), 363.0866 (2.2; -C8H8O3), 375.0874 (7.8; -C7H8O3), 385.1078 (5.0; -C5H6O4), 401.1399 (1.7; -C4H2O4), 427.1175 (2.0; -C3H4O3), 451.1184 (2.6; -CH4O3), 469.1290 (100.0; -CH2O2)
192	di-coumaroyl-Hex-5	19.12	C25H28O9	M-H	471.166	1.7	5	12	+				3	145.0270 (34.8; -C16H22O7), 163.0751 (12.9; -C15H16O7), 224.0455 (3.1; -C11H19O6), 247.0575 (5.1; -C5H20O9), 307.0815 (100.0; -C10H12O2), 471.1659 (47.9)
193	deoxyrhapontigenin-Hex-1	19.18	C21H24O8	M+HCOOH-H	449.145	1.7	5.4	10	+	138.6 ± 8.55	+	31.7 ± 2.08	3	161.0448 (0.0; -C16H16O5), 199.0757 (0.1; -C9H14O8), 209.0593 (0.0; -C8H16O8), 225.0553 (2.4; -C8H16O7), 241.0864 (100.0; -C7H12O7), 265.0865 (0.1; -C5H12O7), 283.0972 (0.1; -C5H10O6), 403.1383 (0.0; -CH2O2)
194	resveratrol-coumaroyl-Hex-3	19.23	C29H28O10	M-H	535.161	0.9	15.8	16			+		3	117.0327 (4.9; -C21H22O9), 145.0273 (29.2; -C20H22O8), 163.0381 (12.1; -C20H20O7), 227.0710 (100.0; -C15H16O7), 307.0821 (93.8; -C14H12O3), 535.1625 (6.4)
195	Unidentified	19.23	C43H34O12	M-H	741.198	1.3	31.2	27			+		4	241.0510 (15.1; -C29H24O8), 361.0724 (25.1; -C22H20O6), 373.0705 (28.5; -C21H20O6), 483.1100 (35.3; -C15H14O4), 499.1393 (29.2; -C14H10O4), 619.1583 (66.8; -C43H33O12), 631.1617 (76.5; -C6H6O2), 741.1973 (100.0)
196	pinocembrine-Hex-5	19.24	C21H22O9	M-H	417.119	1.1	1.5	11	+				3	181.0643 (0.1; -C8H12O8), 209.0606 (1.2; -C7H12O7), 227.0710 (9.3; -C7H10O6), 255.0659 (100.0; -C6H10O5), 297.0767 (0.3; -C4H8O4), 417.1189 (1.1)
197	torachrysone/dihydro-piceatannol-Hex-2	19.31	C20H24O9	M-H	407.135	1.2	4.2	9	+		+		3	215.0348 (0.3; -C8H16O5), 230.0581 (9.0; -C7H13O5), 245.0816 (100.0; -C6H10O5), 269.0821 (0.1; -C4H10O5), 287.0940 (0.1; -C4H8O4), 407.1358 (0.1)
198	pinosylvin-Hex-2	19.36	C20H22O7	M+HCOOH-H	419.135	2.5	7.4	10	+		+		3	211.0761 (100.0; -C7H12O7)
199	chrysophanol-Hex-1	19.39	C21H20O9	M-H	415.103	1.2	12.7	12	+	4.2 ± 0.82	+	17.4 ± 0.91	3	221.0600 (0.6; -C6H10O7), 225.0579 (0.7; -C7H10O6), 239.0706 (1.7; -C6H8O6), 249.0561 (4.4; -C5H10O6), 253.0504 (100.0; -C6H10O5), 266.0577 (4.1; -C5H9O5), 277.0507 (9.4; -C4H10O5), 291.0653 (0.5; -C3H8O5), 295.0616 (0.8; -C4H8O4), 307.0622 (0.4; -C3H8O4)
200	(iso-)rhapontigenin-sinapoyl-Hex-1	19.44	C32H34O13	M-H	625.193	1.6	27.5	16	+		+		3	190.0270 (15.9; -C22H27O9), 205.0503 (90.0; -C21H24O9), 223.0606 (28.8; -C21H22O8), 241.0508 (20.3; -C18H24O9), 257.0816 (100.0; -C17H20O9), 367.1032 (71.8; -C15H14O4), 625.1911 (5.9)
201	apigenin-7-Glu	19.51	C21H20O10	M-H	431.098	1	3.5	12	+	1.1 ± 0.17	+	3.5 ± 0.19	1	225.0554 (0.5; -C7H10O7), 240.0424 (0.9; -C7H11O6), 269.0452 (100.0; -C6H10O5), 282.0529 (0.9; -C5H9O5), 293.0454 (1.6; -C4H10O5), 311.0560 (4.9; -C4H8O4), 413.0877 (0.7; -H2O), 431.0979 (49.9)
202	pinocembroside	19.59	C21H22O9	M-H	417.119	5.1	53	11	+				1	209.0604 (1.1; -C7H12O7), 227.0712 (8.8; -C7H10O6), 255.0660 (100.0; -C6H10O5), 417.1189 (1.1)
203	(iso-)rhapontigenin-coumaroyl-Hex-2	19.67	C30H30O11	M-H	565.172	0.9	4.9	16	+	3.9 ± 0.60	+	3.0 ± 0.29	3	145.0277 (22.2; -C21H24O9), 163.0388 (8.1; -C21H22O8), 241.0504 (14.6; -C16H20O7), 257.0815 (88.3; -C15H16O7), 307.0821 (100.0; -C15H14O4), 565.1711 (8.2)
204	Unidentified	19.8	C15H12O5	M-H	271.061	3.7	6	10			+		4	185.0608 (3.8; -C3H2O3), 209.0603 (5.1; -CH2O3), 227.0708 (41.1; -CO2), 253.0504 (100.0; -H2O), 271.0612 (32.3)
205	chrysophanol-Hex-2	19.81	C21H20O9	M-H	415.103	1.3	5.6	12	+	2.5 ± 0.26	+	12.5 ± 0.73	3	249.0555 (4.7; -C5H10O6), 253.0503 (100.0; -C6H10O5), 266.0585 (3.6; -C5H9O5), 277.0501 (9.9; -C4H10O5)
206	resveratrol-dimer-Hex-2	19.86	C34H32O11	M-H	615.187	1.3	7.5	19	+		+		3	307.0976 (1.2; -C15H16O7), 313.0576 (3.3; -C21H18O2), 333.0762 (2.3; -C14H18O6), 347.0914 (2.5; -C13H16O6), 359.0928 (3.7; -C12H16O6), 369.1110 (2.7; -C10H14O7), 385.1462 (2.3; -C9H10O7), 411.1238 (5.6; -C8H12O6), 453.1341 (100.0; -C6H10O5)
207	piceatannol-benzoyl-Hex	19.9	C27H26O10	M-H	509.145	1.8	6.3	15	+				3	201.0552 (1.0; -C15H16O7), 225.0573 (0.6; -C13H16O7), 243.0661 (100.0; -C13H14O6)
208	(iso-)rhapontigenin-feruloyl-Hex-2	19.93	C31H32O12	M-H	595.182	1	11.9	16	+		+	2.0 ± 0.40	3	160.0153 (6.6; -C22H27O9), 175.0390 (45.2; -C21H24O9), 193.0498 (20.8; -C21H22O8), 241.0499 (18.5; -C17H22O8), 257.0809 (100.0; -C16H18O8), 323.0768 (5.0; -C16H16O4), 337.0923 (73.2; -C15H14O4), 595.1804 (5.5)
209	deoxyrhapontigenin-galloyl-Hex-1	20	C28H28O12	M-H	555.151	1.4	1.5	15	+	6.8 ± 0.74	+	1.8 ± 0.22	3	125.0226 (1.7; -C22H22O9), 151.0021 (1.4; -C21H24O8), 169.0135 (17.8; -C21H22O7), 211.0245 (1.5; -C19H20O6), 241.0867 (21.6; -C13H14O9), 253.0351 (2.7; -C17H18O5), 271.0459 (0.7; -C17H16O4), 283.0973 (0.5; -C11H12O8), 295.0449 (0.6; -C15H16O4), 313.0563 (99.7; -C15H14O3), 327.0722 (0.3; -C14H12O3), 393.0999 (0.2; -C6H10O5), 540.1272 (1.0; -CH3), 555.1502 (100.0)
210	flavanol-piceatannol-dimer	20.01	C29H24O8	M+HCOOH-H	545.145	1.6	2.8	18			+	3.4 ± 0.43	3	213.0555 (0.9; -C17H16O7), 241.0505 (8.5; -C16H16O6), 344.0683 (1.0; -C9H13O5), 362.0788 (4.3; -C9H11O4), 377.1028 (1.4; -C8H8O4), 389.1032 (2.3; -C7H8O4), 415.1182 (4.1; -C5H6O4), 431.1498 (1.2; -C4H2O4), 441.0983 (0.8; -C4H8O3), 457.1290 (1.1; -C3H4O3), 481.1289 (1.8; -CH4O3), 499.1393 (100.0; -CH2O2)
211	Unidentified	20.25	C22H24O10	M-H	447.13	0.6	20.9	11	+				4	225.0553 (3.4; -C8H14O7), 241.0869 (31.2; -C7H10O7), 257.0821 (6.9; -C7H10O6), 265.0876 (1.3; -C5H10O7), 270.0532 (4.6; -C7H13O5), 285.0768 (100.0; -C6H10O5), 385.1301 (0.8; -CH2O3)
212	rhapontigenin-coumaroyl-Hex-2	20.42	C30H30O11	M-H	565.172	1.7	4.1	16			+	2.1 ± 0.13	3	119.0486 (3.4; -C22H22O10), 145.0273 (38.3; -C21H24O9), 163.0384 (14.7; -C21H22O8), 187.0398 (4.1; -C19H22O8), 257.0809 (60.9; -C15H16O7), 307.0815 (100.0; -C15H14O4), 401.1253 (2.6; -C9H8O3), 565.1701 (4.6)
213	resveratrol-dimer-Hex-3	20.43	C34H32O11	M-H	615.187	1.1	28.9	19	+				3	453.1349 (100.0; -C6H10O5)
214	deoxyrhapontigenin-malonyl-Hex	20.44	C24H26O11	M-H	489.14	1.4	4.8	12	+	3.0 ± 0.31	+	1.2 ± 0.13	3	182.0726 (0.1; -C11H15O10), 197.0600 (0.2; -C11H16O9), 225.0554 (4.8; -C10H16O8), 241.0866 (100.0; -C9H12O8), 265.0870 (0.3; -C7H12O8), 283.0964 (0.3; -C7H10O7), 325.1069 (0.1; -C5H8O6), 385.1292 (0.2; -C3H4O4)
215	emodin-malonyl-Hex-2	20.66	C24H22O13	M-H	517.099	1.1	3.7	14	+	0.5 ± 0.17	+	0.5 ± 0.09	3	225.0556 (0.6; -C10H12O10), 240.0429 (1.0; -C10H13O9), 269.0452 (100.0; -C9H12O8), 282.0535 (1.0; -C8H11O8), 293.0453 (2.0; -C7H12O8), 311.0558 (5.0; -C7H10O7), 323.0558 (0.3; -C6H10O7), 413.0872 (0.5; -C3H4O4), 431.0982 (2.9; -C3H2O3), 455.0973 (0.5; -CH2O3), 473.1085 (52.5; -CO2)
216	(aloe)-emodin-anthrone-Ac-Hex-1	20.7	C23H24O10	M-H	459.13	3	17.9	12	+				3	209.0593 (1.6; -C9H14O8), 227.0699 (8.9; -C9H12O7), 255.0655 (100.0; -C8H12O6), 399.1075 (4.6; -C2H4O2), 459.1295 (2.5)
217	deoxyrhapontigenin-Pent	20.72	C20H22O7	M+HCOOH-H	419.135	1.4	6.7	10	+	0.5 ± 0.15			3	225.0551 (1.7; -C7H14O6), 241.0866 (100.0; -C6H10O6), 373.1275 (0.2; -CH2O2)
218	rhapontigenin-feruloyl-Hex-3	20.72	C31H32O12	M-H	595.182	1.6	4.9	16			+	0.7 ± 0.13	3	134.0344 (6.0; -C23H25O10), 160.0146 (12.7; -C22H27O9), 175.0391 (100.0; -C21H24O9), 193.0501 (53.1; -C21H22O8), 217.0499 (5.8; -C19H22O8), 241.0499 (17.0; -C17H22O8), 257.0810 (73.1; -C16H18O8), 322.0683 (28.8; -C16H17O4), 337.0922 (89.3; -C15H14O4), 401.1225 (4.1; -C10H10O4), 595.1801 (4.0)
219	(aloe-)emodin-anthrone-malonyl-Hex-2	20.77	C24H24O12	M-H	503.12	0.6	7	13	+				3	255.0657 (100.0; -C9H12O8), 279.0661 (1.6; -C7H12O8), 297.0764 (5.0; -C7H10O7), 417.1191 (4.4; -C3H2O3), 441.1197 (0.6; -CH2O3), 459.1291 (62.2; -CO2)
220	torachrysone-Ac-Hex-2	20.89	C22H26O10	M-H	449.145	0.7	10.5	10			+		3	202.0629 (0.1; -C10H15O7), 215.0345 (0.8; -C10H18O6), 230.0583 (12.7; -C9H15O6), 245.0816 (100.0; -C8H12O6), 269.0808 (0.1; -C6H12O6), 389.1190 (0.0; -C22H25O10)
221	(aloe-)emodin-anthrone-malonyl-Hex(-CO2)-2	20.94	C23H24O10	M-H	459.13	1.3	2.2	12	+	2.2 ± 0.16	+		3	181.0648 (0.1; -C10H14O9), 209.0606 (2.0; -C9H14O8), 227.0712 (12.3; -C9H12O7), 255.0660 (100.0; -C8H12O6), 297.0766 (0.3; -C6H10O5)
222	resveratrol-dimer-1	20.95	C28H22O6	M+HCOOH-H	499.14	1.4	6.5	18	+	3.3 ± 0.29	+	3.4 ± 0.16	3	333.0763 (3.0; -C9H10O3), 347.0916 (11.0; -C8H8O3), 359.0918 (9.4; -C7H8O3), 385.1439 (2.9; -C4H2O4), 411.1231 (4.0; -C3H4O3), 435.1231 (4.9; -CH4O3), 453.1335 (100.0; -CH2O2)
223	torachrysone-malonyl-Hex(-CO2)-3	21.08	C22H26O10	M-H	449.145	1.4	7.7	10	+	5.1 ± 0.46	+	5.0 ± 0.29	3	202.0629 (0.1; -C10H15O7), 215.0345 (0.8; -C10H18O6), 230.0583 (12.7; -C9H15O6), 245.0816 (100.0; -C8H12O6), 269.0808 (0.1; -C6H12O6), 389.1190 (0.0; -C22H25O10)
224	chrysophanol-malonyl-Hex(-CO2)-2	21.09	C23H22O10	M-H	457.114	1	14.7	13	+		+		3	239.0714 (3.1; -C8H10O7), 249.0559 (7.6; -C7H12O7), 253.0507 (100.0; -C8H12O6), 266.0589 (7.1; -C7H11O6), 277.0506 (14.8; -C6H12O6), 291.0652 (2.0; -C5H10O6), 319.0620 (1.6; -C4H10O5), 361.0730 (0.5; -C2H8O4)
225	chrysophanol-galloyl-Hex	21.11	C28H24O13	M-H	567.114	0.6	4.3	17	+		+		3	125.0242 (1.3; -C22H18O10), 169.0136 (18.0; -C21H18O8), 211.0245 (3.5; -C19H16O7), 241.0354 (9.6; -C18H14O6), 253.0505 (49.5; -C13H14O9), 271.0459 (5.7; -C17H12O5), 313.0565 (100.0; -C15H10O4), 567.1149 (4.9)
226	vitisinol-C	21.21	C27H24O5	M-H	427.155	0.5	12.4	16			+		2	265.0858 (46.5; -C10H10O2), 307.0965 (41.7; -C8H8O), 333.1121 (22.7; -C6H6O), 385.1431 (18.5; -C2H2O), 427.1549 (100.0)
227	physcion-Hex-1 (rheochrysin)	21.24	C21H20O8	M+HCOOH-H	445.114	0.1	8.1	12	+		+	2.2 ± 0.38	3	240.0422 (6.7; -C8H13O6), 251.0712 (0.9; -C6H10O7), 268.0380 (2.9; -C7H13O5), 279.0660 (2.4; -C5H10O6), 283.0612 (100.0; -C6H10O5), 292.0379 (3.9; -C5H13O5), 296.0686 (4.1; -C5H9O5), 307.0611 (5.3; -C4H10O5)
228	Unidentified	21.28	C45H44O19	M-H	887.24	1.4	16.9	24	+				4	223.0757 (8.3; -C30H32O17), 238.0632 (100.0; -C30H33O16), 252.0785 (12.5; -C29H31O16), 281.0814 (3.7; -C28H30O15), 400.1162 (3.3; -C24H23O11), 477.1333 (19.7; -C15H22O13), 519.1427 (1.5; -C13H20O12), 621.1768 (1.8; -C9H14O9), 639.1865 (29.9; -C9H12O8), 681.1963 (27.3; -C7H10O7), 801.2394 (4.3; -C3H2O3), 843.2493 (14.4; -CO2)
229	resveratrol-piceatannol-mixed-tetramer	21.33	C38H52O25	M-H	907.272	-2	104.6	13		0.8 ± 0.07	+	2.9 ± 0.59	3	237.0557 (1.3; -C41H34O9), 255.0657 (24.8; -C41H32O8), 331.0954 (3.4; -C35H28O8), 347.0919 (24.5; -C35H28O7), 359.0917 (25.3; -C34H28O7), 411.1227 (4.0; -C30H24O7), 416.1109 (7.1; -C35H23O3), 453.1338 (59.5; -C28H22O6), 465.1337 (17.1; -C27H22O6), 489.1692 (2.2; -C24H18O7), 557.1598 (100.0; -C21H18O5), 813.2312 (1.4; -C6H6O), 907.2736 (1.5)
230	piceatannol-cinnamoyl-Hex	21.37	C29H28O10	M-H	535.161	1.2	3.9	16	+		+		3	147.0422 (0.4; -C20H20O8), 193.1249 (1.0; -C17H10O8), 201.0547 (1.6; -C17H18O7), 243.0659 (100.0; -C15H16O6), 327.0932 (0.3; -C29H27O10), 387.1074 (0.6; -C9H8O2)
231	chrysophanol-Ac-Hex-3	21.45	C23H22O10	M-H	457.114	2.7	2.1	13	+	6.0 ± 0.52	+		3	221.0604 (0.8; -C8H12O8), 225.0555 (1.0; -C9H12O7), 239.0706 (1.7; -C8H10O7), 253.0503 (100.0; -C8H12O6), 266.0583 (5.2; -C7H11O6), 277.0505 (11.4; -C6H12O6), 295.0608 (0.4; -C6H10O5), 307.0629 (0.2; -C5H10O5), 319.0599 (0.2; -C4H10O5)
232	chrysophanol-physcion-dianthrone-di(malonyl-Hex)-1	21.45	C48H44O24	M-H	1003.21	1	3.5	27			+	16.0 ± 0.72	3	225.0546 (0.7; -C34H34O21), 239.0708 (1.4; -C33H32O21), 253.0504 (100.0; -C33H34O20), 266.0580 (4.0; -C32H33O20), 277.0503 (11.1; -C31H34O20), 295.0604 (1.2; -C31H32O19), 319.0617 (0.3; -C29H32O19), 457.1126 (0.1; -C25H22O14)
233	chrysophanol-dianthrone-di(malonyl-Hex)-1	21.47	C48H46O22	M-H	973.241	1.6	13.5	26	+				3	222.0683 (8.8; -C33H35O20), 223.0758 (9.1; -C33H34O20), 238.0634 (100.0; -C33H35O19), 252.0787 (13.0; -C32H33O19), 281.0812 (4.4; -C31H32O18), 293.0811 (2.5; -C30H32O18), 443.1338 (3.7; -C25H22O13), 447.1232 (1.9; -C19H26O17), 477.1329 (18.9; -C18H24O16), 519.1449 (1.5; -C16H22O15), 639.1866 (3.1; -C12H14O11), 663.1875 (2.0; -C10H14O11), 681.1960 (47.0; -C10H12O10), 723.2083 (1.2; -C8H10O9), 843.…
234	(aloe-)emodin-Hex-4	21.59	C21H20O10	M-H	431.098	1.4	2.9	12			+		3	269.0451 (100.0; -C6H10O5), 282.0531 (16.1; -C5H9O5), 311.0548 (2.4; -C4H8O4), 431.0963 (1.3)
235	Unidentified	21.62	C23H26O11	M-H	477.14	1.2	10.3	11	+				4	226.0622 (3.0; -C9H15O8), 241.0870 (100.0; -C8H12O8), 269.0450 (1.0; -C8H16O6)
236	physcion-anthrone-Hex-1	21.63	C22H24O9	M-H	431.135	4.2	170.8	11	+				3	254.0581 (17.3; -C7H13O5), 269.0820 (100.0; -C6H10O5), 311.0907 (1.8; -C4H8O4), 416.1108 (1.2; -CH3), 431.1345 (13.3)
237	Unidentified	21.72	C29H24O7	M-H	483.145	1.2	13.8	18	+		+		4	346.0832 (49.4; -C8H9O2), 389.1022 (7.7; -C6H6O), 399.1241 (7.2; -C4H4O2), 415.1542 (12.7; -C3O2), 441.1342 (9.0; -C2H2O), 483.1447 (100.0)
238	nataloe-emodin-8-Me-Ac-Hex	21.76	C24H26O11	M-H	489.14	0.7	24.7	12	+				4	227.0354 (0.6; -C11H18O7), 242.0585 (4.3; -C10H15O7), 257.0820 (9.2; -C9H12O7), 270.0533 (6.3; -C9H15O6), 285.0768 (100.0; -C8H12O6), 325.0723 (0.8; -C6H12O5)
239	trihydroxy-octadecadienoic-acid	21.81	C18H32O5	M-H	327.218	1.6	23.5	3	+				3	211.1341 (24.6; -C6H12O2), 229.1451 (28.7; -C6H10O), 239.1276 (6.4; -C5H12O), 291.1955 (12.0; -H4O2), 309.2068 (5.8; -H2O), 327.2176 (100.0)
240	chrysophanol-malonyl-Hex(-CO2)-4	21.82	C23H22O10	M-H	457.114	0.2	4.9	13	+	5.8 ± 0.36	+		3	221.0628 (1.0; -C8H12O8), 225.0546 (1.2; -C9H12O7), 239.0705 (1.9; -C8H10O7), 249.0555 (5.3; -C7H12O7), 253.0506 (100.0; -C8H12O6), 266.0591 (4.6; -C7H11O6), 277.0506 (10.6; -C6H12O6), 319.0606 (0.2; -C4H10O5)
241	Unidentified	21.82	C46H44O22	M-H	947.225	0.8	15.7	25	+		+	4.7 ± 1.40	4	225.0553 (0.8; -C32H34O19), 239.0706 (1.3; -C31H32O19), 249.0555 (4.2; -C30H34O19), 253.0501 (100.0; -C31H34O18), 266.0579 (4.1; -C30H33O18), 277.0500 (13.4; -C29H34O18), 283.0612 (3.0; -C30H32O17), 295.0611 (2.0; -C29H32O17), 319.0612 (0.5; -C27H32O17)
242	chrysophanol-physcion-dianthrone-di(malonyl-Hex)-2	21.82	C48H44O24	M-H	1003.21	1.7	3.4	18			+	11.5 ± 1.15	3	221.0607 (0.4; -C33H34O22), 225.0550 (0.8; -C34H34O21), 239.0706 (1.3; -C33H32O21), 249.0552 (4.2; -C32H34O21), 253.0500 (100.0; -C33H34O20), 266.0579 (4.2; -C32H33O20), 277.0501 (11.3; -C31H34O20), 295.0606 (1.4; -C31H32O19), 307.0610 (0.2; -C30H32O19), 319.0608 (0.3; -C29H32O19), 457.1144 (0.1; -C25H22O14), 459.1279 (0.1; -C25H20O14)
243	physcion-Hex-2 (rheochrysin)	21.83	C22H22O10	M-H	445.114	1.2	16.2	25			+		2	240.0421 (6.7; -C8H13O6), 279.0649 (5.1; -C5H10O6), 283.0608 (100.0; -C6H10O5), 307.0605 (3.0; -C4H10O5)
244	(aloe-)emodin-Hex-5	21.97	C22H24O9	M-H	431.135	1.7	19.2	11	+				3	254.0583 (14.5; -C7H13O5), 269.0816 (100.0; -C6H10O5), 311.0926 (1.7; -C4H8O4), 416.1109 (1.6; -CH3), 431.1344 (9.1)
245	keampferol	22.03	C15H10O6	M-H	285.04	-0.6	8.8	11			+		2	211.0416 (0.2; -C2H2O3), 229.0493 (0.3; -C2O2), 241.0510 (1.0; -CO2), 257.0451 (1.0; -CO), 285.0407 (100.0)
246	chrysophanol-dianthrone-malonyl-diHex-1	22.04	C45H44O19	M-H	887.24	1.4	14.3	24	+				3	210.0678 (1.1; -C31H33O17), 222.0684 (7.1; -C30H33O17), 238.0632 (100.0; -C30H33O16), 252.0786 (10.7; -C29H31O16), 281.0810 (2.6; -C28H30O15), 293.0804 (1.8; -C27H30O15), 309.0765 (1.0; -C27H30O14), 400.1153 (2.0; -C24H23O11), 401.1227 (1.9; -C24H22O11), 442.1264 (2.0; -C22H21O10), 458.1166 (1.6; -C15H25O14), 459.1237 (1.2; -C15H24O14), 477.1330 (15.2; -C15H22O13), 519.1453 (1.1; -C13H20O12), 621…
247	chrysophanol-dianthrone-malonyl-diHex-2	22.24	C45H44O19	M-H	887.24	1.5	10.1	24	+				3	210.0678 (1.1; -C31H33O17), 222.0684 (7.1; -C30H33O17), 238.0632 (100.0; -C30H33O16), 252.0786 (10.7; -C29H31O16), 281.0810 (2.6; -C28H30O15), 293.0804 (1.8; -C27H30O15), 309.0765 (1.0; -C27H30O14), 400.1153 (2.0; -C24H23O11), 401.1227 (1.9; -C24H22O11), 442.1264 (2.0; -C22H21O10), 458.1166 (1.6; -C15H25O14), 459.1237 (1.2; -C15H24O14), 477.1330 (15.2; -C15H22O13), 519.1453 (1.1; -C13H20O12), 621…
248	resveratrol-trimer (mirabilol-B)	22.26	C42H34O9	M-H	681.213	2.6	10.5	11			+		3	227.0706 (29.7; -C28H22O6), 347.0924 (17.1; -C21H18O4), 359.0924 (26.5; -C20H18O4), 435.1223 (8.4; -C14H14O4), 453.1344 (100.0; -C14H12O3)
249	stilbene-dimer_cassigarol-B	22.27	C21H16O6	M-H	363.087	3.2	11.7	26			+		2	321.0749 (1.7; -C2H2O), 348.0632 (72.3; -CH3), 363.0869 (100.0)
250	deoxyrhapontigenin-caffeoyl-Hex-2	22.27	C30H30O11	M-H	565.172	1.1	57.2	16	+				3	147.0439 (0.3; -C21H22O9), 185.0613 (0.5; -C18H20O9), 227.0714 (100.0; -C16H18O8), 241.0880 (0.2; -C15H16O8), 269.0819 (0.4; -C14H16O7), 311.0931 (0.1; -C12H14O6), 371.1140 (0.4; -C10H10O4), 519.1661 (8.7; -CH2O2)
251	chrysophanol-dianthrone-diHex	22.32	C42H42O16	M-H	801.24	1.5	15.4	22	+				3	222.0683 (11.5; -C27H31O14), 238.0632 (100.0; -C27H31O13), 252.0786 (13.2; -C26H29O13), 281.0803 (4.7; -C25H28O12), 293.0834 (1.8; -C24H28O12), 309.0764 (2.1; -C24H28O11), 458.1173 (2.0; -C12H23O11), 477.1330 (9.0; -C12H20O10), 639.1853 (33.9; -C6H10O5), 801.2397 (5.0)
252	chrysophanol-dianthrone-di(malonyl-Hex)-2	22.49	C48H46O22	M-H	973.241	1.5	9.1	26	+	1.0 ± 0.13			3	223.0756 (8.4; -C33H34O20), 238.0629 (100.0; -C33H35O19), 477.1325 (18.3; -C18H24O16), 639.1861 (2.8; -C12H14O11), 663.1859 (3.2; -C10H14O11), 681.1960 (39.4; -C10H12O10), 843.2469 (2.3; -C48H45O22), 885.2603 (6.8; -C2O4)
253	deoxyrhapontigenin-hydroxybenzoyl-Hex	22.58	C28H28O10	M-H	523.161	1.7	21.5	15	+				3	241.0870 (94.0; -C13H14O7), 281.0668 (100.0; -C15H14O3), 523.1623 (5.6)
254	chrysophanol-physcion-dianthrone-di(malonyl-Hex)-3	22.66	C49H48O23	M-H	1003.25	2.3	14	26	+				3	223.0755 (8.3; -C34H36O21), 238.0632 (100.0; -C34H37O20), 252.0784 (14.4; -C33H35O20), 268.0736 (87.4; -C33H35O19), 281.0814 (7.8; -C32H34O19), 311.0920 (2.2; -C31H32O18), 323.0922 (1.4; -C30H32O18), 442.1267 (3.8; -C26H25O14), 489.1343 (2.1; -C18H26O17), 507.1437 (32.8; -C18H24O16), 549.1547 (2.6; -C16H22O15), 669.1982 (4.1; -C12H14O11), 693.1971 (3.2; -C10H14O11), 696.1846 (2.3; -C11H15O10), 71…
255	chrysophanol-dianthrone-malonyl-diHex-3	22.79	C45H44O19	M-H	887.24	1.1	53.1	24	+				3	210.0678 (1.1; -C31H33O17), 222.0684 (7.1; -C30H33O17), 238.0632 (100.0; -C30H33O16), 252.0786 (10.7; -C29H31O16), 281.0810 (2.6; -C28H30O15), 293.0804 (1.8; -C27H30O15), 309.0765 (1.0; -C27H30O14), 400.1153 (2.0; -C24H23O11), 401.1227 (1.9; -C24H22O11), 442.1264 (2.0; -C22H21O10), 458.1166 (1.6; -C15H25O14), 459.1237 (1.2; -C15H24O14), 477.1330 (15.2; -C15H22O13), 519.1453 (1.1; -C13H20O12), 621…
256	chrysophanol-dianthrone-malonyl-diHex-4	22.95	C45H44O19	M-H	887.24	-1.3	114.2	2	+	0.6 ± 0.11	+		3	210.0678 (1.1; -C31H33O17), 222.0684 (7.1; -C30H33O17), 238.0632 (100.0; -C30H33O16), 252.0786 (10.7; -C29H31O16), 281.0810 (2.6; -C28H30O15), 293.0804 (1.8; -C27H30O15), 309.0765 (1.0; -C27H30O14), 400.1153 (2.0; -C24H23O11), 401.1227 (1.9; -C24H22O11), 442.1264 (2.0; -C22H21O10), 458.1166 (1.6; -C15H25O14), 459.1237 (1.2; -C15H24O14), 477.1330 (15.2; -C15H22O13), 519.1453 (1.1; -C13H20O12), 621…
257	chrysophanol-anthrone-malonyl-Hex-1	23.09	C24H24O11	M-H	487.125	-0.5	4.5	13	+				3	240.0432 (7.8; -C10H15O7), 268.0381 (2.0; -C9H15O6), 279.0666 (4.9; -C7H12O7), 281.0448 (2.6; -C8H14O6), 283.0614 (100.0; -C8H12O6), 292.0382 (3.3; -C7H15O6), 296.0691 (2.9; -C7H11O6), 307.0620 (6.1; -C6H12O6), 321.0774 (0.5; -C5H10O6), 325.0710 (0.5; -C6H10O5)
258	resveratrol-dimer-2	23.1	C28H22O6	M+HCOOH-H	499.14	2.7	4.9	18	+	8.4 ± 0.61	+	9.4 ± 0.57	3	225.0557 (0.5; -C15H14O5), 251.0712 (0.4; -C13H12O5), 307.0974 (1.3; -C10H8O4), 333.0768 (3.0; -C9H10O3), 347.0919 (2.7; -C8H8O3), 359.0923 (4.4; -C7H8O3), 367.1336 (1.4; -C4H4O5), 369.1131 (3.5; -C5H6O4), 385.1444 (3.6; -C4H2O4), 409.1444 (2.8; -C2H2O4), 411.1236 (7.8; -C3H4O3), 435.1236 (5.3; -CH4O3), 453.1340 (100.0; -CH2O2)
259	octadiene-Hex-Hex-1	23.1	C22H38O11	M+HCOOH-H	523.24	2.2	13.5	4	+				3	183.1389 (100.0; -C12H20O11), 293.0869 (18.3; -C12H22O4)
260	chrysophanol-dianthrone-malonyl-diHex-5	23.12	C45H44O19	M-H	887.24	2.2	57.3	24	+				3	210.0686 (1.2; -C31H33O17), 222.0681 (6.7; -C30H33O17), 238.0629 (100.0; -C30H33O16), 252.0785 (10.1; -C29H31O16), 281.0824 (2.3; -C28H30O15), 293.0816 (2.1; -C27H30O15), 401.1218 (2.3; -C17H26O16), 443.1335 (1.9; -C22H20O10), 459.1219 (1.7; -C15H24O14), 477.1326 (16.5; -C15H22O13), 519.1447 (1.5; -C13H20O12), 621.1771 (2.1; -C9H14O9), 639.1859 (20.3; -C9H12O8), 663.1869 (2.1; -C7H12O8), 681.1968…
261	trihydroxy-octadecanoic-acid	23.19	C18H34O5	M-H	329.233	3.4	25.4	2	+				3	171.1023 (7.0; -C9H18O2), 211.1324 (17.9; -C6H14O2), 229.1435 (26.0; -C6H12O), 329.2320 (100.0)
262	deoxyrhapontigenin-coumaroyl-Hex-1	23.2	C30H30O10	M-H	549.177	2.1	4.5	16	+		+		3	117.0317 (2.4; -C22H24O9), 145.0274 (26.9; -C21H24O8), 163.0388 (8.9; -C21H22O7), 187.0391 (1.7; -C19H22O7), 205.0505 (1.3; -C19H20O6), 225.0555 (7.2; -C16H20O7), 241.0862 (100.0; -C15H16O7), 247.0594 (2.5; -C17H18O5), 307.0817 (81.0; -C15H14O3), 549.1766 (4.8)
263	chrysophanol-dianthrone-di(malonyl-Hex)-3	23.3	C48H46O22	M-H	973.241	1.4	41.7	26	+				3	210.0680 (1.0; -C34H35O20), 223.0750 (6.0; -C33H34O20), 239.0690 (28.2; -C33H34O19), 252.0782 (9.3; -C32H33O19), 281.0814 (3.1; -C31H32O18), 293.0815 (1.5; -C30H32O18), 443.1332 (3.2; -C25H22O13), 458.1155 (1.7; -C18H27O17), 477.1332 (20.2; -C18H24O16), 519.1441 (1.4; -C16H22O15), 639.1866 (1.9; -C12H14O11), 663.1859 (3.7; -C10H14O11), 681.1965 (36.9; -C10H12O10), 801.2414 (0.2; -C6H4O6), 843.250…
264	Unidentified	23.31	C29H24O7	M+HCOOH-H	529.15	1.7	8.3	18	+		+		4	241.0496 (12.7; -C16H16O5), 347.0919 (2.2; -C9H10O4), 361.1070 (2.5; -C8H8O4), 373.1081 (4.1; -C7H8O4), 399.1230 (5.9; -C5H6O4), 415.1539 (2.5; -C4H2O4), 441.1339 (2.0; -C3H4O3), 465.1326 (2.4; -CH4O3), 483.1441 (100.0; -CH2O2)
265	octadiene-Hex-Hex-2	23.35	C22H38O11	M+HCOOH-H	523.24	1.4	47.9	4	+				3	183.1389 (100.0; -C12H20O11), 293.0869 (18.3; -C12H22O4)
266	chrysophanol-dianthrone-malonyl-diHex-7	23.38	C45H44O19	M-H	887.24	1.8	25.4	24	+				3	210.0686 (1.2; -C31H33O17), 222.0681 (6.7; -C30H33O17), 238.0629 (100.0; -C30H33O16), 252.0785 (10.1; -C29H31O16), 281.0824 (2.3; -C28H30O15), 293.0816 (2.1; -C27H30O15), 401.1218 (2.3; -C17H26O16), 443.1335 (1.9; -C22H20O10), 459.1219 (1.7; -C15H24O14), 477.1326 (16.5; -C15H22O13), 519.1447 (1.5; -C13H20O12), 621.1771 (2.1; -C9H14O9), 639.1859 (20.3; -C9H12O8), 663.1869 (2.1; -C7H12O8), 681.1968…
267	chrysophanol-anthrone-malonyl-Hex-4	23.45	C24H24O11	M-H	487.125	-0.6	8	13	+		+	4.4 ± 0.33	3	240.0429 (7.6; -C10H15O7), 264.0436 (0.6; -C8H15O7), 268.0381 (2.0; -C9H15O6), 279.0667 (3.1; -C7H12O7), 283.0614 (100.0; -C8H12O6), 292.0377 (4.5; -C7H15O6), 296.0686 (1.8; -C7H11O6), 307.0615 (4.4; -C6H12O6), 325.0731 (0.4; -C6H10O5), 337.0716 (0.4; -C5H10O5), 487.1279 (0.1; -C24H23O11)
268	Unidentified	23.45	C50H48O26	M-H	1063.24	1.5	2	18			+		4	240.0424 (3.7; -C36H39O22), 268.0366 (0.8; -C35H39O21), 279.0655 (2.7; -C33H36O22), 281.0445 (1.3; -C34H38O21), 283.0605 (100.0; -C34H36O21), 296.0683 (2.9; -C33H35O21), 307.0608 (4.9; -C32H36O21), 325.0714 (0.9; -C32H34O20), 349.0710 (0.2; -C30H34O20), 487.1250 (0.2; -C26H24O15)
269	physcion-Ac-Hex-3	23.46	C24H24O11	M-H	487.125	0.9	9.6	27		0.6 ± 0.11	+		3	240.0429 (7.6; -C10H15O7), 264.0436 (0.6; -C8H15O7), 268.0381 (2.0; -C9H15O6), 279.0667 (3.1; -C7H12O7), 283.0614 (100.0; -C8H12O6), 292.0377 (4.5; -C7H15O6), 296.0686 (1.8; -C7H11O6), 307.0615 (4.4; -C6H12O6), 325.0731 (0.4; -C6H10O5), 337.0716 (0.4; -C5H10O5), 487.1279 (0.1; -C24H23O11)
270	physcion-anthrone-malonyl-Hex	23.53	C25H26O12	M-H	517.135	2.1	31.7	13	+				3	226.0624 (0.8; -C11H15O9), 254.0582 (13.2; -C10H15O8), 269.0815 (100.0; -C9H12O8), 293.0821 (0.4; -C7H12O8), 311.0925 (1.6; -C7H10O7), 458.1212 (1.2; -C2H3O2), 473.1460 (2.0; -CO2)
271	deoxyrhapontigenin-feruloyl-Hex	23.56	C31H32O11	M-H	579.187	1.8	7.3	16	+				3	160.0151 (8.4; -C22H27O8), 175.0394 (54.4; -C21H24O8), 193.0513 (26.4; -C21H22O7), 225.0554 (8.1; -C17H22O8), 241.0863 (100.0; -C16H18O8), 322.0698 (4.4; -C16H17O3), 337.0932 (63.3; -C15H14O3), 579.1859 (3.2)
272	chrysophanol-dianthrone-malonyl-diHex-8	23.56	C45H44O19	M-H	887.24	1.9	16.5	24		0.7 ± 0.08	+		3	210.0686 (1.2; -C31H33O17), 222.0681 (6.7; -C30H33O17), 238.0629 (100.0; -C30H33O16), 252.0785 (10.1; -C29H31O16), 281.0824 (2.3; -C28H30O15), 293.0816 (2.1; -C27H30O15), 401.1218 (2.3; -C17H26O16), 443.1335 (1.9; -C22H20O10), 459.1219 (1.7; -C15H24O14), 477.1326 (16.5; -C15H22O13), 519.1447 (1.5; -C13H20O12), 621.1771 (2.1; -C9H14O9), 639.1859 (20.3; -C9H12O8), 663.1869 (2.1; -C7H12O8), 681.1968…
273	chrysophanol-physcion-dianthrone-di(malonyl-Hex)-4	23.6	C49H48O23	M-H	1003.25	1.6	25.8	26	+				3	223.0755 (8.3; -C34H36O21), 238.0632 (100.0; -C34H37O20), 252.0784 (14.4; -C33H35O20), 268.0736 (87.4; -C33H35O19), 281.0814 (7.8; -C32H34O19), 311.0920 (2.2; -C31H32O18), 323.0922 (1.4; -C30H32O18), 442.1267 (3.8; -C26H25O14), 489.1343 (2.1; -C18H26O17), 507.1437 (32.8; -C18H24O16), 549.1547 (2.6; -C16H22O15), 669.1982 (4.1; -C12H14O11), 693.1971 (3.2; -C10H14O11), 696.1846 (2.3; -C11H15O10), 71…
274	torachrysone-Ac-Hex-4	23.64	C22H26O10	M-H	449.145	0.8	48.1	24			+		3	215.0334 (0.6; -C10H18O6), 230.0579 (11.9; -C9H15O6), 245.0812 (100.0; -C8H12O6)
275	octadiene-Hex-Hex-3	23.74	C23H40O13	M-H	523.24	0.9	14.1	10			+		3	183.1389 (100.0; -C12H20O11), 293.0869 (18.3; -C12H22O4)
276	Unidentified	23.84	C31H32O12	M-H	595.182	0.9	25.4	4			+		3	224.0460 (2.4; -C17H23O9), 241.0498 (20.5; -C17H22O8), 257.0811 (100.0; -C16H18O8)
277	chrysophanol-dianthrone-malonyl-diHex-9	23.86	C45H44O19	M-H	887.24	2	16.2	24	+				3	238.0626 (100.0; -C30H33O16), 252.0781 (19.7; -C29H31O16), 476.1262 (15.2; -C15H23O13), 639.1841 (26.5; -C2H16O13), 801.2361 (2.4; -C45H43O19), 843.2497 (12.1; -CO2)
278	deoxyrhapontigenin	23.89	C15H14O3	M-H	241.087	3.6	0.6	9	+	13.4 ± 1.16	+	2.2 ± 0.21	1	156.0566 (0.2; -C4H5O2), 182.0726 (1.0; -C2H3O2), 199.0758 (1.8; -C2H2O), 209.0608 (0.6; -CH4O), 225.0551 (48.5; -CH4), 241.0862 (100.0)
279	chrysophanol-Ac-Hex-5	23.97	C23H22O10	M-H	457.114	2.2	5	9			+		3	240.0798 (4.6; -C8H9O7), 249.0552 (5.0; -C7H12O7), 253.0500 (100.0; -C8H12O6), 266.0570 (5.3; -C7H11O6), 277.0503 (13.8; -C6H12O6)
280	chrysophanol-dianthrone-di(malonyl-Hex)-5	24.01	C48H46O22	M-H	973.241	1.6	23.7	26	+				3	222.0679 (9.2; -C33H35O20), 238.0628 (100.0; -C33H35O19), 251.0698 (8.4; -C32H34O19), 442.1252 (5.5; -C25H23O13), 458.1132 (5.0; -C36H19O4), 663.1856 (5.3; -C48H45O22), 681.1950 (33.9; -C48H45O22), 885.2577 (6.5; -C48H45O22)
281	pterostilbene-Ac-Hex	24.03	C24H28O9	M-H	459.166	2.4	17.8	11	+				3	240.0789 (27.4; -C9H15O6), 255.1024 (100.0; -C8H12O6)
282	Unidentified	24.07	C18H12O8	M-H	355.046	0.4	5.5	13			+		4	268.0381 (8.6; -C3H3O3), 311.0558 (100.0; -CO2), 355.0446 (28.9)
283	resveratrol-trimer	24.07	C42H32O9	M-H	679.197	3	23.6	27	+		+		3	225.0544 (4.6; -C28H22O6), 319.0971 (18.2; -C22H16O5), 347.0913 (23.8; -C21H16O4), 359.0918 (35.8; -C20H16O4), 451.1181 (4.8; -C14H12O3), 573.1538 (20.9; -C7H6O), 585.1544 (12.1; -C6H6O), 637.1859 (14.1; -C2H2O), 661.1856 (25.7; -H2O), 679.1963 (100.0)
284	chrysophanol-Ac-Hex-6	24.17	C23H22O10	M-H	457.114	0.6	31.7	27			+		3	240.0798 (4.6; -C8H9O7), 249.0552 (5.0; -C7H12O7), 253.0500 (100.0; -C8H12O6), 266.0570 (5.3; -C7H11O6), 277.0503 (13.8; -C6H12O6)
285	deoxyrhapontigenin-coumaroyl-Hex-2	24.25	C30H30O10	M-H	549.177	0.1	9.7	13			+		3	145.0276 (42.8; -C21H24O8), 163.0387 (20.0; -C21H22O7), 187.0409 (5.9; -C19H22O7), 225.0554 (7.7; -C16H20O7), 241.0868 (58.5; -C15H16O7), 307.0817 (100.0; -C15H14O3), 549.1766 (3.2)
286	chrysophanol-dianthrone-di(malonyl-Hex)-6	24.25	C48H46O22	M-H	973.241	1.2	12.7	26	+	0.8 ± 0.11			3	238.0628 (100.0; -C33H35O19), 252.0779 (10.2; -C32H33O19), 442.1259 (5.9; -C25H23O13), 477.1322 (16.9; -C18H24O16), 663.1840 (4.1; -C10H14O11), 681.1954 (41.3; -C10H12O10), 843.2465 (2.2; -C4H2O5), 885.2591 (5.7; -C2O4)
287	citronellyl-Hex-Hex-1	24.31	C22H40O11	M+HCOOH-H	525.255	2.1	54.8	3	+				3	185.1544 (100.0; -C12H20O11)
288	Unidentified	24.39	C50H50O21	M-H	985.277	0.1	10.6	16			+		4	145.0274 (88.4; -C41H44O19), 175.0393 (100.0; -C40H42O18), 193.0502 (33.6; -C40H40O17), 235.0605 (39.5; -C38H38O16), 307.0815 (24.2; -C35H34O14), 469.1345 (31.1; -C29H24O9), 487.1457 (19.8; -C29H22O8), 627.1712 (21.6; -C19H18O7), 645.1818 (73.3; -C19H16O6), 791.2170 (19.4; -C10H10O4)
289	chrysophanol-dianthrone-malonyl-diHex-10	24.42	C45H44O19	M-H	887.24	-1.3	123.2	2	+	0.6 ± 0.11			3	210.0686 (1.2; -C31H33O17), 222.0681 (6.7; -C30H33O17), 238.0629 (100.0; -C30H33O16), 252.0785 (10.1; -C29H31O16), 281.0824 (2.3; -C28H30O15), 293.0816 (2.1; -C27H30O15), 401.1218 (2.3; -C17H26O16), 443.1335 (1.9; -C22H20O10), 459.1219 (1.7; -C15H24O14), 477.1326 (16.5; -C15H22O13), 519.1447 (1.5; -C13H20O12), 621.1771 (2.1; -C9H14O9), 639.1859 (20.3; -C9H12O8), 663.1869 (2.1; -C7H12O8), 681.1968…
290	citronellyl-Hex-Hex-2	24.45	C22H40O11	M+HCOOH-H	525.255	1.5	27.3	26	+		+		3	185.1542 (100.0; -C12H20O11)
291	chrysophanol-dianthrone-di(malonyl-Hex)-7	24.47	C48H46O22	M-H	973.241	1.8	6.6	26	+	1.5 ± 0.25			3	238.0630 (100.0; -C33H35O19), 252.0780 (11.9; -C32H33O19), 476.1253 (15.1; -C18H25O16), 681.1957 (38.0; -C10H12O10), 843.2494 (2.2; -C4H2O5), 885.2598 (7.3; -C2O4)
292	chrysophanol-physcion-dianthrone-di(malonyl-Hex)-5	24.66	C49H48O23	M-H	1003.25	2.2	21.7	26	+				3	223.0755 (8.3; -C34H36O21), 238.0632 (100.0; -C34H37O20), 252.0784 (14.4; -C33H35O20), 268.0736 (87.4; -C33H35O19), 281.0814 (7.8; -C32H34O19), 311.0920 (2.2; -C31H32O18), 323.0922 (1.4; -C30H32O18), 442.1267 (3.8; -C26H25O14), 489.1343 (2.1; -C18H26O17), 507.1437 (32.8; -C18H24O16), 549.1547 (2.6; -C16H22O15), 669.1982 (4.1; -C12H14O11), 693.1971 (3.2; -C10H14O11), 696.1846 (2.3; -C11H15O10), 71…
293	citronellyl-Hex-Hex-3	24.69	C22H40O11	M+HCOOH-H	525.255	0.4	5.4	3	+		+		3	185.1543 (100.0; -C12H20O11)
294	Unidentified	24.78	C15H10O8S	M-H	349.002	-0.1	13.1	3			+		4	269.0449 (100.0; -O3S)
295	chrysophanol-physcion-dianthrone-di(malonyl-Hex)-6	24.96	C49H48O23	M-H	1003.25	2.3	23.2	26	+				3	223.0755 (8.3; -C34H36O21), 238.0632 (100.0; -C34H37O20), 252.0784 (14.4; -C33H35O20), 268.0736 (87.4; -C33H35O19), 281.0814 (7.8; -C32H34O19), 311.0920 (2.2; -C31H32O18), 323.0922 (1.4; -C30H32O18), 442.1267 (3.8; -C26H25O14), 489.1343 (2.1; -C18H26O17), 507.1437 (32.8; -C18H24O16), 549.1547 (2.6; -C16H22O15), 669.1982 (4.1; -C12H14O11), 693.1971 (3.2; -C10H14O11), 696.1846 (2.3; -C11H15O10), 71…
296	chrysophanol-physcion-dianthrone-di(malonyl-Hex)-7	25.08	C49H48O23	M-H	1003.25	1.9	38.4	26	+				3	223.0755 (8.3; -C34H36O21), 238.0632 (100.0; -C34H37O20), 252.0784 (14.4; -C33H35O20), 268.0736 (87.4; -C33H35O19), 281.0814 (7.8; -C32H34O19), 311.0920 (2.2; -C31H32O18), 323.0922 (1.4; -C30H32O18), 442.1267 (3.8; -C26H25O14), 489.1343 (2.1; -C18H26O17), 507.1437 (32.8; -C18H24O16), 549.1547 (2.6; -C16H22O15), 669.1982 (4.1; -C12H14O11), 693.1971 (3.2; -C10H14O11), 696.1846 (2.3; -C11H15O10), 71…
297	chrysophanol-dianthrone-di(malonyl-Hex)-8	25.45	C48H46O22	M-H	973.241	1.1	11.5	26	+				3	238.0630 (100.0; -C33H35O19), 252.0780 (11.9; -C32H33O19), 476.1253 (15.1; -C18H25O16), 681.1957 (38.0; -C10H12O10), 843.2494 (2.2; -C4H2O5), 885.2598 (7.3; -C2O4)
298	chrysophanol-dianthrone-malonyl-diHex-11	25.51	C45H44O19	M-H	887.24	1.2	10.6	24	+		+		3	210.0686 (1.2; -C31H33O17), 222.0681 (6.7; -C30H33O17), 238.0629 (100.0; -C30H33O16), 252.0785 (10.1; -C29H31O16), 281.0824 (2.3; -C28H30O15), 293.0816 (2.1; -C27H30O15), 401.1218 (2.3; -C17H26O16), 443.1335 (1.9; -C22H20O10), 459.1219 (1.7; -C15H24O14), 477.1326 (16.5; -C15H22O13), 519.1447 (1.5; -C13H20O12), 621.1771 (2.1; -C9H14O9), 639.1859 (20.3; -C9H12O8), 663.1869 (2.1; -C7H12O8), 681.1968…
299	Unidentified	25.55	C16H16O5	M-H	287.092	2.3	20.9	9	+				4	203.0702 (2.6; -C4H4O2), 245.0823 (4.9; -C2H2O), 254.0583 (3.2; -CH5O), 269.0813 (20.3; -H2O), 272.0678 (14.9; -CH3), 287.0916 (100.0)
300	physcion-dianthrone-di(malonyl-Hex)-2	25.58	C50H50O24	M-H	1033.26	1.5	15.8	26	+				3	225.0550 (4.9; -C36H40O21), 252.0789 (3.0; -C34H37O21), 265.0497 (1.6; -C34H40O20), 268.0735 (100.0; -C34H37O20), 282.0894 (4.5; -C33H35O20), 311.0922 (1.8; -C32H34O19), 473.1453 (1.6; -C26H24O14), 537.1545 (10.3; -C18H24O16), 699.2052 (1.4; -C12H14O11), 726.1914 (1.8; -C11H15O10), 741.2169 (20.7; -C10H12O10), 903.2747 (1.0; -C4H2O5), 930.2586 (0.3; -C3H3O4), 945.2797 (2.9; -C2O4
301	Unidentified	25.62	C25H32O8	M+HCOOH-H	505.208	1.4	23.2	10	+				4	225.0556 (3.2; -C12H24O7), 241.0866 (100.0; -C11H20O7)
302	chrysophanol-physcion-dianthrone-malonyl-diHex-1	25.82	C46H46O20	M-H	917.251	1.1	18.9	24	+				3	222.0680 (6.5; -C31H35O18), 238.0631 (100.0; -C31H35O17), 252.0785 (11.4; -C30H33O17), 268.0735 (86.4; -C30H33O16), 281.0809 (5.4; -C29H32O16), 400.1150 (3.2; -C25H25O12), 507.1431 (20.9; -C15H22O13), 651.1857 (1.8; -C9H14O9), 669.1967 (27.5; -C9H12O8), 693.1976 (1.8; -C7H12O8), 711.2068 (24.5; -C7H10O7), 831.2495 (1.6; -C3H2O3), 873.2596 (6.1; -CO2)
303	Unidentified	25.98	C17H12O6	M-H	311.056	1.5	28	24			+		4	268.0363 (8.5; -C2H3O), 311.0554 (100.0)
304	stilbene-dimer	26.09	C28H20O6	M-H	451.119	0.8	28.7	12			+		4	367.0950 (2.1; -C4H4O2), 381.1132 (1.3; -C3H2O2), 383.1320 (1.7; -C28H19O6), 407.1287 (6.6; -CO2), 409.1086 (10.2; -C2H2O), 451.1179 (100.0)
305	chrysophanol-dianthrone-malonyl-diHex-12	26.09	C45H44O19	M-H	887.24	1.3	21.6	24	+		+		3	210.0686 (1.2; -C31H33O17), 222.0681 (6.7; -C30H33O17), 238.0629 (100.0; -C30H33O16), 252.0785 (10.1; -C29H31O16), 281.0824 (2.3; -C28H30O15), 293.0816 (2.1; -C27H30O15), 401.1218 (2.3; -C17H26O16), 443.1335 (1.9; -C22H20O10), 459.1219 (1.7; -C15H24O14), 477.1326 (16.5; -C15H22O13), 519.1447 (1.5; -C13H20O12), 621.1771 (2.1; -C9H14O9), 639.1859 (20.3; -C9H12O8), 663.1869 (2.1; -C7H12O8), 681.1968…
306	physcion-Ac-Hex-4	26.13	C24H24O11	M-H	487.125	-0.3	31.1	24			+		3	240.0413 (21.0; -C10H15O7), 283.0599 (100.0; -C8H12O6)
307	physcion	26.33	C16H12O5	M-H	283.061	1	10.7	11			+		3	240.0435 (19.1; -C2H3O), 268.0395 (4.5; -CH3), 283.0606 (100.0)
308	(aloe-)emodin-chrysophanol-dianthrone-Hex	26.54	C36H32O12	M-H	655.182	1.4	2.6	11			+		3	254.0576 (83.1; -C21H21O8), 416.1102 (100.0; -C15H11O3)
309	chrysophanol-dianthrone-di(malonyl-Hex)-9	26.55	C48H46O22	M-H	973.241	1.7	10.2	26	+	0.9 ± 0.03	+		3	238.0627 (100.0; -C33H35O19), 477.1322 (18.6; -C18H24O16), 681.1939 (29.0; -C10H12O10), 843.2467 (1.7; -C4H2O5), 885.2568 (4.2; -C2O4)
310	chrysophanol-physcion-dianthrone-di(malonyl-Hex)-8	26.71	C49H48O23	M-H	1003.25	1.6	13.8	26	+				3	223.0755 (8.3; -C34H36O21), 238.0632 (100.0; -C34H37O20), 252.0784 (14.4; -C33H35O20), 268.0736 (87.4; -C33H35O19), 281.0814 (7.8; -C32H34O19), 311.0920 (2.2; -C31H32O18), 323.0922 (1.4; -C30H32O18), 442.1267 (3.8; -C26H25O14), 489.1343 (2.1; -C18H26O17), 507.1437 (32.8; -C18H24O16), 549.1547 (2.6; -C16H22O15), 669.1982 (4.1; -C12H14O11), 693.1971 (3.2; -C10H14O11), 696.1846 (2.3; -C11H15O10), 71…
311	megastigmene-diol-Pent-Hex-1	27.12	C24H42O11	M+HCOOH-H	551.271	1.2	22.8	4	+		+		4	211.1698 (100.0; -C12H20O11)
312	chrysophanol-dianthrone-di(malonyl-Hex)-10	27.16	C48H46O22	M-H	973.241	0.9	26.6	26	+				3	238.0627 (100.0; -C33H35O19), 477.1322 (18.6; -C18H24O16), 681.1939 (29.0; -C10H12O10), 843.2467 (1.7; -C4H2O5), 885.2568 (4.2; -C2O4)
313	chrysophanol-physcion-dianthrone-di(malonyl-Hex)-9	27.52	C49H48O23	M-H	1003.25	1.2	25.5	26	+				3	223.0755 (8.3; -C34H36O21), 238.0632 (100.0; -C34H37O20), 252.0784 (14.4; -C33H35O20), 268.0736 (87.4; -C33H35O19), 281.0814 (7.8; -C32H34O19), 311.0920 (2.2; -C31H32O18), 323.0922 (1.4; -C30H32O18), 442.1267 (3.8; -C26H25O14), 489.1343 (2.1; -C18H26O17), 507.1437 (32.8; -C18H24O16), 549.1547 (2.6; -C16H22O15), 669.1982 (4.1; -C12H14O11), 693.1971 (3.2; -C10H14O11), 696.1846 (2.3; -C11H15O10), 71…
314	megastigmene-diol-Pent-Hex-2	27.53	C24H42O11	M+HCOOH-H	551.271	0.8	25.9	4			+		4	211.1698 (100.0; -C12H20O11)
315	physcion-dianthrone-di(malonyl-Hex)-3	27.81	C50H50O24	M-H	1033.26	2.5	16.9	26	+				3	225.0550 (4.9; -C36H40O21), 252.0789 (3.0; -C34H37O21), 265.0497 (1.6; -C34H40O20), 268.0735 (100.0; -C34H37O20), 282.0894 (4.5; -C33H35O20), 311.0922 (1.8; -C32H34O19), 473.1453 (1.6; -C26H24O14), 537.1545 (10.3; -C18H24O16), 699.2052 (1.4; -C12H14O11), 726.1914 (1.8; -C11H15O10), 741.2169 (20.7; -C10H12O10), 903.2747 (1.0; -C4H2O5), 930.2586 (0.3; -C3H3O4), 945.2797 (2.9; -C2O4
316	chrysophanol-emodin-dianthrone-Hex	28.92	C36H32O12	M-H	655.182	1.1	19.6	21	+				3	254.0576 (83.1; -C21H21O8), 416.1102 (100.0; -C15H11O3)
317	Unidentified	29.13	C17H12O6	M-H	311.056	-0.1	7.3	12			+		4	267.0674 (0.9; -CO2), 283.0623 (0.9; -CO), 311.0565 (100.0)
318	chrysophanol-dianthrone-Hex-1	29.51	C36H32O11	M-H	639.187	0.1	15.6	21	+	0.3 ± 0.03			3	238.0634 (100.0; -C21H21O8), 401.1224 (1.8; -C15H10O3), 458.1152 (2.2; -C6H13O6), 477.1323 (11.3; -C6H10O5), 621.1768 (1.2; -H2O), 639.1865 (12.4)
319	(aloe-)emodin-anthrone-1	29.58	C15H12O4	M-H	255.066	-0.2	11.8	10	+				3	255.0658 (100.0)
320	chrysophanol-dianthrone-Hex-2	29.63	C36H32O11	M-H	639.187	0.2	12.1	21	+	0.5 ± 0.14			3	222.0684 (3.2; -C21H21O9), 238.0634 (100.0; -C21H21O8), 252.0784 (3.7; -C20H19O8), 401.1240 (1.6; -C15H10O3), 458.1161 (1.8; -C6H13O6), 476.1263 (12.9; -C6H11O5), 621.1763 (1.3; -H2O), 639.1870 (11.0)
321	chrysophanol-dianthrone-malonyl-Hex-1	29.72	C39H34O14	M-H	725.188	0.3	59.1	23	+	0.3 ± 0.04			3	238.0635 (50.5; -C24H23O11), 477.1338 (100.0; -C9H12O8), 519.1450 (2.1; -C7H10O7), 639.1872 (10.4; -C3H2O3), 681.1970 (19.9; -CO2)
322	emodin	29.75	C15H10O5	M-H	269.046	0.9	3.2	11	+	0.8 ± 0.12	+	2.8 ± 0.11	1	225.0557 (2.1; -CO2), 241.0507 (0.8; -CO), 269.0453 (100.0)
323	torachrysone	29.87	C14H14O4	M-H	245.082	0	11.2	8	+				3	215.0357 (2.7; -C2H6), 230.0591 (59.3; -CH3), 245.0822 (100.0)
324	chrysophanol-dianthrone-malonyl-Hex-2	29.91	C39H34O14	M-H	725.188	-0.9	14	23	+	3.2 ± 0.26	+		3	238.0635 (88.2; -C24H23O11), 477.1336 (100.0; -C9H12O8), 639.1871 (8.7; -C3H2O3), 681.1975 (20.4; -CO2)
325	chrysophanol-physcion-dianthrone-malonyl-Hex-1	29.96	C40H36O15	M-H	755.198	-0.3	37.6	23	+				3	225.0558 (8.5; -C26H26O12), 238.0638 (39.7; -C25H25O12), 268.0739 (47.5; -C24H23O11), 507.1446 (100.0; -C9H12O8), 669.1970 (8.9; -C3H2O3), 711.2110 (24.2; -CO2)
326	chrysophanol-dianthrone-malonyl-Hex-3	29.98	C39H34O14	M-H	725.188	0.2	27.8	23	+		+		3	238.0635 (88.2; -C24H23O11), 477.1336 (100.0; -C9H12O8), 639.1871 (8.7; -C3H2O3), 681.1975 (20.4; -CO2)
327	chrysophanol-physcion-dianthrone-malonyl-Hex-2	30.11	C40H36O15	M-H	755.198	-0.7	18.4	23	+	1.2 ± 0.14	+		3	225.0558 (8.5; -C26H26O12), 238.0638 (39.7; -C25H25O12), 268.0739 (47.5; -C24H23O11), 507.1446 (100.0; -C9H12O8), 669.1970 (8.9; -C3H2O3), 711.2110 (24.2; -CO2)
328	18:3-LPC-1	30.16	C27H50NO9P	M-H	562.315	-0.2	33.5	4	+				2	224.0695 (8.8; -C16H37NO4P), 277.1836 (2.0; -C10H24NO6P), 277.2169 (100.0; -C9H20NO7P), 502.2938 (12.2; -C27H49NO9P)
329	chrysophanol-physcion-dianthrone-malonyl-Hex-3	30.31	C40H36O15	M-H	755.198	-0.9	30.2	23	+		+		3	225.0553 (2.5; -C26H26O12), 238.0630 (43.1; -C25H25O12), 252.0781 (3.2; -C24H23O12), 268.0736 (46.5; -C24H23O11), 281.0809 (1.4; -C23H22O11), 463.1187 (1.8; -C11H16O9), 492.1199 (12.7; -C10H15O8), 507.1435 (100.0; -C9H12O8), 549.1548 (1.9; -C7H10O7), 651.1873 (0.9; -C3H4O4), 669.1968 (7.7; -C3H2O3), 696.1830 (2.7; -C2H3O2), 711.2082 (20.9; -CO2)
330	18:2-DGMG-1	30.42	C33H58O14	M+HCOOH-H	723.381	-0.1	21.7	5	+		+		2	179.0556 (2.3; -C28H48O10), 221.0661 (1.6; -C26H46O9), 235.0824 (5.5; -C25H44O9), 279.2325 (100.0; -C16H28O14), 397.1347 (20.5; -C19H34O4), 415.1456 (11.2; -C19H32O3)
331	18:2-LPE-1	30.53	C23H44NO7P	M-H	476.278	-0.2	20.8	3	+				2	152.9953 (0.4; -C20H37NO2), 196.0373 (6.1; -C18H32O2), 214.0488 (1.9; -C18H30O), 279.2326 (100.0; -C5H12NO5P), 415.2257 (0.6; -C2H7NO), 476.2784 (4.0)
332	18:2-LPC-1	30.61	C27H52NO9P	M-H	564.331	-0.3	11.9	3	+		+		2	152.9945 (0.3; -C24H45NO4), 168.0400 (0.3; -C19H43NO5P), 224.0692 (8.6; -C20H36O4), 242.0811 (2.1; -C20H34O3), 279.2328 (100.0; -C9H20NO7P), 504.3094 (13.8; -C2H4O2)
333	18:2-DGMG-2	30.65	C33H58O14	M+HCOOH-H	723.381	0.8	15.7	5	+		+		2	235.0826 (4.6; -C25H44O9), 279.2327 (100.0; -C16H28O14), 397.1357 (19.0; -C34H59O16), 415.1476 (9.7; -C34H59O16)
334	18:2-LPE-2	30.73	C23H44NO7P	M-H	476.278	0	10.7	3	+				2	152.9953 (0.4; -C20H37NO2), 196.0373 (6.1; -C18H32O2), 214.0488 (1.9; -C18H30O), 279.2326 (100.0; -C5H12NO5P), 415.2257 (0.6; -C2H7NO), 476.2784 (4.0)
335	18:2-LPC-2	30.81	C27H52NO9P	M-H	564.331	0.4	9.6	3	+		+		2	152.9945 (0.3; -C24H45NO4), 168.0400 (0.3; -C19H43NO5P), 224.0692 (8.6; -C20H36O4), 242.0811 (2.1; -C20H34O3), 279.2328 (100.0; -C9H20NO7P), 504.3094 (13.8; -C2H4O2)
336	(aloe-)emodin-di-anthrone-1	30.87	C30H22O8	M-H	509.124	-0.1	9.7	20			+		3	254.0578 (100.0; -C15H11O4)
337	18:1-DGMG-1	31.14	C33H60O14	M+HCOOH-H	725.396	-0.3	24.8	4	+				2	185.0448 (1.3; -C26H52O11), 221.0680 (1.6; -C26H48O9), 235.0824 (6.7; -C25H46O9), 281.2489 (100.0; -C16H28O14), 397.1363 (20.6; -C19H36O4), 415.1469 (14.5; -C19H34O3), 519.3138 (5.4; -C8H14O6)
338	16:0-LPE-2	31.15	C21H44NO7P	M-H	452.278	0.4	24	1	+		+		2	196.0377 (7.6; -C16H32O2), 255.2328 (100.0; -C5H12NO5P), 452.2779 (7.2)
339	hydroxyoctadecadienoic-acid	31.2	C18H32O3	M-H	295.228	-1.1	2.6	3			+		3	171.1021 (8.0; -C9H16), 195.1397 (4.0; -C6H12O), 277.2166 (78.9; -H2O), 295.2273 (100.0)
340	emodin-anthrone-2	31.23	C30H22O8	M-H	509.124	-0.1	9.7	20			+		3	225.0563 (3.7; -CO), 240.0419 (1.1; -CH), 253.0512 (100.0)
341	16:0-LPC-2	31.24	C25H52NO9P	M-H	540.331	1.1	5.1	1	+		+		2	224.0679 (12.5; -C18H36O4), 242.0810 (1.9; -C18H34O3), 255.2324 (100.0; -C9H20NO7P), 391.2285 (1.1; -C3H17O6), 480.3087 (29.4; -C2H4O2)
342	18:1-DGMG-2	31.37	C33H60O14	M+HCOOH-H	725.396	-1.5	45.6	4	+		+		2	185.0448 (1.3; -C26H52O11), 221.0680 (1.6; -C26H48O9), 235.0824 (6.7; -C25H46O9), 281.2489 (100.0; -C16H28O14), 397.1363 (20.6; -C19H36O4), 415.1469 (14.5; -C19H34O3), 519.3138 (5.4; -C8H14O6)
343	21:0-LPS	31.55	C27H54NO9P	M-H	566.346	-1.1	13.3	2	+		+		2	224.0694 (7.3; -C20H38O4), 242.0799 (2.4; -C20H36O3), 281.2483 (100.0; -C9H20NO7P), 506.3250 (16.6; -C2H4O2)
344	(aloe-)emodin-physcion-di-anthrone-1	32.02	C31H24O8	M-H	523.14	0.3	10.5	20	+				3	254.0576 (100.0; -C16H13O4)
345	(aloe-)emodin-chrysophanol-di-anthrone-2	32.07	C30H22O7	M-H	493.129	1.4	12.2	20	+		+		3	254.0581 (100.0; -C15H11O3)
346	(aloe-)emodin-physcion-di-anthrone-2	32.15	C31H24O8	M-H	523.14	2.1	4.6	20	+				3	254.0576 (100.0; -C16H13O4)
