# Supplementary material for: Rheum rhaponticum and Rheum rhabarbarum Extracts as Modulators of Endothelial Cell Inflammatory Response
Source: Nutrients. 2023 Feb 14;15(4):949. doi: 10.3390/nu15040949 (PMC9964395; doi:10.3390/nu15040949)
Supplement: Supplementary file 1 [file nutrients-15-00949-s001.zip › Supplementary_Table S3.xlsx]

## Sheet: PETIOLES (A)
No.	Metabolites
	Detected only in petioles of R. rhabarbarum		Detected only in petioles of R. rhaponticum		Detected in petioles of both species
1	Unidentified (1)		gentisoyl-Hex (7)		Unidentified (2)
2	gallocatechin (8)		saliciloyl-Hex-1 (9)		Unidentified (3)
3	Unidentified (10)		syringoyl-Hex-1 (12)		beta-glucogallin (4)
4	Trp (11)		Unidentified (16)		homocitrate-1 (5)
5	benzyl-Hex-Pent (18)		(epi-)catechin-sulfate (24)		homocitrate-2 (6)
6	coumaroyl-Hex-1 (19)		Unidentified (27)		syringoyl-Hex-2 (13)
7	catechin-trimer (procyanidin-C1) (20)		procyanidin-B2 (28)		procyanidin-B1 (14)
8	Unidentified (26)		(epi-)catechin-1 (32)		catechin (15)
9	feruloyl-Hex-2 (29)		epi-catechin (33)		catechin (17)
10	sinapoyl-Hex-1 (30)		sinapoyl-Hex-3 (34)		coumaroyl-Hex-2 (21)
11	sinapoyl-Hex-2 (31)		Unidentified (36)		eucomic_acid-1 (22)
12	methyl-butyl-Hex-Pent (35)		myrcetin-HexA (47)		eucomic_acid-2 (23)
13	piceatannol-Hex-3 (39)		Unidentified (50)		Unidentified (25)
14	procyanidin-B1 (40)		syringoyl-galloyl-Hex (52)		benzoyloxy-hydroxypropyl-HexA (37)
15	resveratrol-Hex-1 (resveratroloside) (42)		Unidentified (53)		hydroxyoctanoic-acid (38)
16	Unidentified (44)		Unidentified (57)		Unidentified (41)
17	lyoniresinol-Hex-1 (49)		Unidentified (58)		tetrahomocitrate (43)
18	Unidentified (54)		Unidentified (59)		vicenin-I (45)
19	Unidentified (61)		quercetin-Hex-dHex-1 (60)		myrcetin-Hex-dHex (46)
20	benzyl-Hex-Hex (64)		quercetin-HexA (65)		vicenin-III (48)
21	coumaroyl-galloyl-Hex-6 (67)		quercetin-dHex-1 (quercitrin) (77)		myrcetin-Hex (51)
22	Unidentified (68)		Unidentified (82)		galloyl-catechin-1 (55)
23	Unidentified (69)		Unidentified (91)		vicenin-III (56)
24	resveratrol-Hex-2 (71)		diferuloyl-Suc (helonioside-A) (95)		rutin (62)
25	feruloyl-galloyl-Hex (72)		aleosone-malonyl-Hex (96)		quercetin-hydroxy-succinyl-Hex (63)
26	Unidentified (73)		Unidentified (100)		quercetin-Hex-2 (isoquercetrin) (66)
27	quercetin-Pent-2 (avicularin) (75)		diferuloyl-Ac-Suc (helonioside-B) (108)		rhapontin (70)
28	syringaresinol-Hex (acanthoside-B) (76)		(aloe-)emodin-anthrone-Ac-Hex-3 (119)		kaempferol-Hex-dHex (nicotiflorin) (74)
29	tetrahydroxy-dimethylanthraquinone-1 (80)		(aloe-)emodin-dianthrone-malonyl-diHex-4 (125)		Unidentified (78)
30	eriodictyol-Hex (81)		Unidentified (141)		isorhamnetin-Hex-dHex (narcissin) (79)
31	(iso-)rhapontigenin-malonyl-Hex-1 (87)		Unidentified (144)		aloesone-Hex-2 (83)
32	methyl-hexyl-Hex-Pent (89)		Unidentified (145)		kaempferide-Hex (84)
33	dicoumaroyl-Hex-3 (97)		18:3-LPC-1 (152)		isorhamnetin-Hex (85)
34	Unidentified (98)		Unidentified (153)		tetrahydroxy-dimethylanthraquinone-2 (86)
35	dicoumaroyl-Hex-4 (101)		Unidentified (171)		phloridzin (88)
36	deoxyrhapontigenin-Hex-1 (102)		36:5-MGDG (177)		rhapontin (90)
37	deoxyrhapontigenin-Hex-2 (104)		Unidentified (178)		pinocembrine-Hex-4 (92)
38	Unidentified (105)				emodin-Hex-3 (93)
39	(aloe-)emodin-Hex-3 (93)				Unidentified (94)
40	Unidentified (114)				quercetin (99)
41	rhein-dianthrone-di(malonyl-Hex) (117)				(aloe-)emodin-anthrone-malonyl-Hex-1 (103)
42	(aloe-)emodin-anthrone-malonyl-Hex-3 (120)				emodin-malonyl-Hex-1 (106)
43	(aloe-)emodin-anthrone-2 (149)				torachrysone-Hex-1 (107)
44	(aloe-)emodin-dianthrone-malonyl-diHex-6 (128)				(aloe-)emodin-dianthrone-di(malonyl-Hex)-1 (109)
45	emodin-physcion-dianthrone-di(malonyl-Hex)-3 (135)				(aloe-)emodin-succinyl-Hex (111)
46	emodin-physcion-dianthrone-malonyl-Hex-1 (142)				apigenin-7-Glu (112)
47	18:2-LPE-1 (162)				pinocembrine-Hex-5 (113)
48	Unidentified (176)				torachrysone-Ac-Hex-1 (115)
49	Unidentified (179)				(aloe-)emodin-anthrone-malonyl-Hex-2 (116)
50					emodin-malonyl-Hex-2 (118)
51					torachrysone-Ac-Hex-2 (121)
52					nataloe-emodin-8-Me-Ac-Hex (123)
53					Unidentified (124)
54					emodin-physcion-dianthrone-di(malonyl-Hex)-1 (126)
55					(aloe-)emodin-dianthrone-malonyl-diHex-5 (127)
56					(aloe-)emodin-dianthrone-di(malonyl-Hex)-2 (129)
57					physcion-anthrone-malonyl-Hex (130)
58					physcion-Ac-Hex-3 (131)
59					(aloe-)emodin-dianthrone-malonyl-diHex-7 (132)
60					(aloe-)emodin-dianthrone-di(malonyl-Hex)-3 (133)
61					emodin-physcion-dianthrone-di(malonyl-Hex)-2 (134)
62					Unidentified (136)
63					emodin-dianthrone-malonyl-Hex-1 (137)
64					emodin-physcion-dianthrone-di(malonyl-Hex)-4 (138)
65					physcion-anthrone-Hex-4 (139)
66					emodin-dianthrone-malonyl-Hex-2 (140)
67					emodin-dianthrone-malonyl-Hex-3 (143)
68					emodin-dianthrone-Hex-6 (146)
69					emodin-dianthrone-malonyl-Hex-4 (147)
70					torachrysone (148)
71					(aloe-)emodin-anthrone-2 (149)
72					emodin-physcion-dianthrone-malonyl-Hex-3 (150)
73					emodin (151)
74					18:3-DGMG-2 (154)
75					emodin-dianthrone-1? (155)
76					18:3-LPC-2 (156)
77					18:3-LPE (157)
78					Unidentified (158)
79					emodin-dianthrone-2 (159)
80					18:2-LPC-1 (160)
81					18:3-MGMG-1 (161)
82					Unidentified (163)
83					18:2-LPC-2 (164)
84					ketostearic acid-1 (165)
85					18:2-LPE-2 (166)
86					hydroxy-hexadecanedioic-acid-1 (167)
87					16:0-DGMG (168)
88					(aloe-)emodin-physcion-dianthrone-1 (169)
89					18:2-MGMG (170)
90					(aloe-)emodin-physcion-dianthrone-2 (172)
91					16:0-LPC-2 (173)
92					16:0-LPE-2 (174)
93					21:0-LPS (175)
	Metabolites with level 1 identification indicated in bold

## Sheet: ROOTS (B)
No.	Metabolites
	Detected only in roots of R. rhabarbarum		Detected only in roots of R. rhaponticum		Detected in roots of both species
1	digalloyl-Hex-2 (12)		Unidentified (9)		Hex-Hex (1)
2	saliciloyl-Hex-1 (13)		beta-glucogallin-4 (10)		malate (2)
3	catechin-Hex-2 (20)		tyrosol-Hex-1 (11)		citrate (3)
4	Unidentified (21)		Unidentified (14)		tyrosine (4)
5	Unidentified (23)		Unidentified (16)		beta-glucogallin (5)
6	Unidentified (24)		Unidentified (18)		beta-glucogallin-2 (6)
7	procyanidin-B3 (27)		tyrosol-Hex-2 (19)		gallate (7)
8	Unidentified (32)		Unidentified (25)		beta-glucogallin-3 (8)
9	Unidentified (35)		Unidentified (26)		digalloyl-Hex-4 (15)
10	Unidentified (38)		galloyl-arbutin (29)		Trp (17)
11	benzoyl-Hex-Pent (40)		Unidentified (31)		procyanidin-B1 (22)
12	Unidentified (46)		digalloyl-Hex-8 (39)		digalloyl-Hex-5 (28)
13	Unidentified (52)		piceatannol/oxyresveratrol-diHex-1 (41)		catechin (30)
14	trigalloyl-Hex (57)		hydroxybenozyl-galloyl-Hex-1 (43)		digalloyl-Hex-7 (33)
15	Unidentified (58)		aloesone/cassiachromone-Hex-1 (45)		coumaroyl-Hex-3 (34)
16	Unidentified (59)		Unidentified (47)		resveratrol-diHex-1 (36)
17	Unidentified (60)		aloesol-Hex-1 (48)		coumaroyl-Hex-4 (37)
18	(epi-)catechin-(epi-)catechin-gallate-1 (61)		feruloyl-Hex-5 (53)		procyanidin-B2 (42)
19	Unidentified (65)		epi-catechin (54)		feruloyl-Hex-1 (44)
20	Unidentified (67)		Unidentified (56)		coumaroyl-Hex-5 (49)
21	Unidentified (72)		Unidentified (62)		Unidentified (50)
22	Unidentified (73)		hydroxybenozyl-galloyl-Hex-4 (74)		piceatannol/oxyresveratrol-diHex-2 (51)
23	naringenin-C-Hex-1 (80)		coumaroyl-galloyl-Hex-2 (77)		methyl-butyl-Hex-Pent (55)
24	Unidentified (87)		trihydroxyresveratrol (79)		benzoyloxy-hydroxypropyl-HexA (63)
25	digalloyl-procyanidin-B2-2 (92)		aloesone/cassiachromone-Hex-2 (81)		piceatannol-Hex-1 (64)
26	dicaffeoyl-Hex-1 (93)		hexyl-diHex-2 (83)		piceatannol-Hex-2 (66)
27	Unidentified (97)		Unidentified (85)		dihydrokaempferol-1 (68)
28	hydroxyphenyl-butanone-galloyl-Hex-1?_lindleyin-1 (102)		galloyl-(epi-)catechin-galloyl-(epi-)catechin-(epi-)catechin-1 (86)		resveratrol-Hex-1 (resveratroloside) (69)
29	pinocembrine-Hex-1 (103)		digalloyl-procyanidin-B2-1 (90)		(epi-)catechin-(epi-)catechin-gallate-2 (70)
30	naringenin-C-Hex-2 (106)		piceatannol/oxyresveratrol-malonyl-Hex (94)		(iso-)rhapontigenin-diHex-1 (71)
31	catechin-catechin-gallate-3 (109)		coumaroyl-galloyl-Hex-3 (100)		resveratrol-diHex-2 (75)
32	dihydrokaempferol-Pent (111)		galloyl-(epi-)catechin-galloyl-(epi-)catechin-(epi-)catechin-2 (101)		hexyl-diHex-1 (76)
33	coumaroyl-galloyl-Hex-4 (114)		Unidentified (104)		Unidentified (78)
34	Unidentified (120)		(iso-)rhapontigenin-diHex-4 (105)		Unidentified (82)
35	Unidentified (135)		cinnamoyl-Hex (107)		astringin (84)
36	tetrahydroxy-dimethylanthraquinone (139)		pinocembrine-Hex-2 (115)		Unidentified (88)
37	resveratrol-Hex-2 (141)		Unidentified (118)		polyflavanostilbene-A (89)
38	pinocembrine-Hex-4 (146)		Unidentified (122)		polydatin (91)
39	Unidentified (152)		Unidentified (124)		(iso-)rhapontigenin-diHex-2 (95)
40	deoxyrhapontigenin-diHex-2 (155)		quercetin-dHex-1 (quercitrin) (126)		piceatannol-galloyl-Hex-1 (96)
41	Unidentified (156)		Unidentified (127)		rutin (98)
42	resveratrol-dimer-Hex-1 (164)		quercetin-dHex-2 (quercitrin) (128)		galloyl-catechin-2 (99)
43	Unidentified (168)		malonyl-vitexin (130)		Unidentified (108)
44	ebracteatoside-D (170)		coumaroyl-galloyl-Hex-6 (132)		piceatannol-Pent (110)
45	(aloe-)emodin-anthrone-galloyl-Hex-1 (176)		Unidentified (133)		piceatannol-galloyl-Hex-2 (112)
46	(aloe-)emodin-anthrone-malonyl-Hex-1 (181)		Unidentified (137)		(iso-)rhapontigenin-Hex-1 (113)
47	(iso-)rhapontigenin-Hex-3 (187)		Unidentified (144)		trans-piceatannol (116)
48	altechromone_A-coumaroyl-Hex (188)		Unidentified (149)		coumaroyl-galloyl-Hex-5 (117)
49	di-coumaroyl-Hex-5 (192)		Unidentified (150)		resveratrol-galloyl-Hex-2 (119)
50	pinocembrine-Hex-5 (196)		Unidentified (151)		rhapontin (121)
51	pinocembroside (202)		Unidentified (154)		resveratrol-galloyl-Hex-3 (123)
52	piceatannol-benzoyl-Hex (207)		resveratrol-dimer-diHex (157)		resveratrol-Ac-Hex (125)
53	Unidentified (211)		Unidentified (162)		(iso-)rhapontigenin-galloyl-Hex-1 (129)
54	resveratrol-dimer-Hex-3 (213)		piceatannol-dimer (cararosinol-D) (163)		(iso-)rhapontigenin-Pent (131)
55	(aloe)-emodin-anthrone-Ac-Hex-1 (216)		Unidentified (165)		eriodictyol-Hex (134)
56	deoxyrhapontigenin-Pent (217)		Unidentified (173)		Unidentified (136)
57	(aloe-)emodin-anthrone-malonyl-Hex-2 (219)		aleosone-coumaroyl-Hex-2 (aloeresin-A) (174)		aloesone/cassiachromone-Hex-3 (138)
58	Unidentified (228)		cinnamoyl-galloyl-Hex-1 (177)		(iso-)rhapontigenin-galloyl-Hex-2 (140)
59	chrysophanol-dianthrone-di(malonyl-Hex)-1 (233)		Unidentified (178)		(iso-)rhapontigenin-malonyl-Hex-1 (142)
60	Unidentified (235)		(iso-)rhapontigenin-feruloyl-Hex-1 (190)		digalloyl-procyanidin-B2-3 (143)
61	physcion-anthrone-Hex-1 (236)		resveratrol-piceatannol-dimer (gnetuhainin-C) (191)		piceatannol-hydroxybenzoyl-Hex (145)
62	nataloe-emodin-8-Me-Ac-Hex (238)		resveratrol-coumaroyl-Hex-3 (194)		emodin-Hex-3 (147)
63	trihydroxy-octadecadienoic-acid (239)		Unidentified (195)		Unidentified (148)
64	(aloe-)emodin-Hex-5 (244)		Unidentified (204)		dihydroxy-dimethoxy-stilbene-Hex-1 (153)
65	chrysophanol-dianthrone-malonyl-diHex-1 (246)		flavanol-piceatannol-dimer (210)		Unidentified (158)
66	chrysophanol-dianthrone-malonyl-diHex-2 (247)		rhapontigenin-coumaroyl-Hex-2 (212)		piceatannol-coumaroyl-Hex-1 (159)
67	deoxyrhapontigenin-caffeoyl-Hex-2 (250)		rhapontigenin-feruloyl-Hex-3 (218)		piceatannol-sinapoyl-Hex (160)
68	chrysophanol-dianthrone-diHex (251)		torachrysone-Ac-Hex-2 (220)		Unidentified (161)
69	chrysophanol-dianthrone-di(malonyl-Hex)-2 (252)		vitisinol-C (226)		(iso-)rhapontigenin-malonyl-Hex-2 (166)
70	deoxyrhapontigenin-hydroxybenzoyl-Hex (253)		resveratrol-piceatannol-mixed-tetramer (229)		piceatannol-coumaroyl-Hex-2 (167)
71	chrysophanol-physcion-dianthrone-di(malonyl-Hex)-3 (254)		chrysophanol-physcion-dianthrone-di(malonyl-Hex)-1 (232)		piceatannol-feruloyl-Hex (169)
72	chrysophanol-dianthrone-malonyl-diHex-3 (255)		(aloe-)emodin-Hex-4 (234)		(iso-)rhapontigenin-Ac-Hex (171)
73	chrysophanol-anthrone-malonyl-Hex-1 (257)		chrysophanol-physcion-dianthrone-di(malonyl-Hex)-2 (242)		(aloe-)emodin-galloyl-Hex (172)
74	octadiene-Hex-Hex-1 (259)		physcion-Hex-2 (rheochrysin) (243)		maesopsin (175)
75	chrysophanol-dianthrone-malonyl-diHex-5 (260)		keampferol (245)		Unidentified (179)
76	trihydroxy-octadecanoic-acid (261)		resveratrol-trimer (mirabilol-B) (248)		(iso-)rhapontigenin (180)
77	chrysophanol-dianthrone-di(malonyl-Hex)-3 (263)		stilbene-dimer_cassigarol-B (249)		piceatannol-coumaroyl-Hex-3 (182)
78	octadiene-Hex-Hex-2 (265)		Unidentified (268)		dihydroxy-dimethoxy-stilbene-Hex-2 (183)
79	chrysophanol-dianthrone-malonyl-diHex-7 (266)		physcion-Ac-Hex-3 (269)		emodin-malonyl-Hex-1 (184)
80	physcion-anthrone-malonyl-Hex (270)		chrysophanol-dianthrone-malonyl-diHex-8 (272)		deoxyrhapontigenin-diHex-1 (185)
81	deoxyrhapontigenin-feruloyl-Hex (271)		torachrysone-Ac-Hex-4 (274)		(iso-)rhapontigenin-hydroxybenzoyl-Hex (186)
82	chrysophanol-physcion-dianthrone-di(malonyl-Hex)-4 (273)		octadiene-Hex-Hex-3 (275)		(iso-)rhapontigenin-coumaroyl-Hex-1 (189)
83	chrysophanol-dianthrone-malonyl-diHex-9 (277)		Unidentified (276)		deoxyrhapontigenin-Hex-1 (193)
84	chrysophanol-dianthrone-di(malonyl-Hex)-5 (280)		chrysophanol-Ac-Hex-5 (279)		torachrysone/dihydro-piceatannol-Hex-2 (197)
85	pterostilbene-Ac-Hex (281)		Unidentified (282)		pinosylvin-Hex-2 (198)
86	chrysophanol-dianthrone-di(malonyl-Hex)-6 (286)		chrysophanol-Ac-Hex-6 (284)		chrysophanol-Hex-1 (199)
87	citronellyl-Hex-Hex-1 (287)		deoxyrhapontigenin-coumaroyl-Hex-2 (285)		(iso-)rhapontigenin-sinapoyl-Hex-1 (200)
88	chrysophanol-dianthrone-malonyl-diHex-10 (289)		Unidentified (288)		apigenin-7-Glu (201)
89	chrysophanol-dianthrone-di(malonyl-Hex)-7 (291)		Unidentified (294)		(iso-)rhapontigenin-coumaroyl-Hex-2 (203)
90	chrysophanol-physcion-dianthrone-di(malonyl-Hex)-5 (292)		Unidentified (303)		chrysophanol-Hex-2 (205)
91	chrysophanol-physcion-dianthrone-di(malonyl-Hex)-6 (295)		stilbene-dimer (304)		resveratrol-dimer-Hex-2 (206)
92	chrysophanol-physcion-dianthrone-di(malonyl-Hex)-7 (296)		physcion-Ac-Hex-4 (306)		(iso-)rhapontigenin-feruloyl-Hex-2 (208)
93	chrysophanol-dianthrone-di(malonyl-Hex)-8 (297)		physcion (307)		deoxyrhapontigenin-galloyl-Hex-1 (209)
94	Unidentified (299)		(aloe-)emodin-chrysophanol-dianthrone-Hex (308)		deoxyrhapontigenin-malonyl-Hex (214)
95	physcion-dianthrone-di(malonyl-Hex)-2 (300)		megastigmene-diol-Pent-Hex-2 (314)		emodin-malonyl-Hex-2 (215)
96	Unidentified (301)		Unidentified (317)		(aloe-)emodin-anthrone-malonyl-Hex(-CO2)-2 (221)
97	chrysophanol-physcion-dianthrone-malonyl-diHex-1 (302)		(aloe-)emodin-di-anthrone-1 (336)		resveratrol-dimer-1 (222)
98	chrysophanol-physcion-dianthrone-di(malonyl-Hex)-8 (310)		hydroxyoctadecadienoic-acid (339)		torachrysone-malonyl-Hex(-CO2)-3 (223)
99	chrysophanol-dianthrone-di(malonyl-Hex)-10 (312)		emodin-anthrone-2 (340)		chrysophanol-malonyl-Hex(-CO2)-2 (224)
100	chrysophanol-physcion-dianthrone-di(malonyl-Hex)-9 (313)				chrysophanol-galloyl-Hex (225)
101	physcion-dianthrone-di(malonyl-Hex)-3 (315)				physcion-Hex-1 (rheochrysin) (227)
102	chrysophanol-emodin-dianthrone-Hex (316)				piceatannol-cinnamoyl-Hex (230)
103	chrysophanol-dianthrone-Hex-1 (318)				chrysophanol-Ac-Hex-3 (231)
104	(aloe-)emodin-anthrone-1 (319)				Unidentified (237)
105	chrysophanol-dianthrone-Hex-2 (320)				chrysophanol-malonyl-Hex(-CO2)-4 (240)
106	chrysophanol-dianthrone-malonyl-Hex-1 (321)				Unidentified (241)
107	torachrysone (323)				chrysophanol-dianthrone-malonyl-diHex-4 (256)
108	chrysophanol-physcion-dianthrone-malonyl-Hex-1 (325)				resveratrol-dimer-2 (258)
109	18:3-LPC-1 (328)				deoxyrhapontigenin-coumaroyl-Hex-1 (262)
110	18:2-LPE-1 (331)				Unidentified (264)
111	18:2-LPE-2 (334)				chrysophanol-anthrone-malonyl-Hex-4 (267)
112	18:1-DGMG-1 (337)				deoxyrhapontigenin (278)
113	(aloe-)emodin-physcion-di-anthrone-1 (344)				resveratrol-trimer (283)
114	(aloe-)emodin-physcion-di-anthrone-2 (346)				citronellyl-Hex-Hex-2 (290)
115					citronellyl-Hex-Hex-3 (293)
116					chrysophanol-dianthrone-malonyl-diHex-11 (298)
117					chrysophanol-dianthrone-malonyl-diHex-12 (305)
118					chrysophanol-dianthrone-di(malonyl-Hex)-9 (309)
119					megastigmene-diol-Pent-Hex-1 (311)
120					emodin (322)
121					chrysophanol-dianthrone-malonyl-Hex-2 (324)
122					chrysophanol-dianthrone-malonyl-Hex-3 (326)
123					chrysophanol-physcion-dianthrone-malonyl-Hex-2 (327)
124					chrysophanol-physcion-dianthrone-malonyl-Hex-3 (329)
125					18:2-DGMG-1 (330)
126					18:2-LPC-1 (332)
127					18:2-DGMG-2 (333)
128					18:2-LPC-2 (335)
129					16:0-LPE-2 (338)
130					16:0-LPC-2 (341)
131					18:1-DGMG-2 (342)
132					21:0-LPS (343)
133					(aloe-)emodin-chrysophanol-di-anthrone-2 (345)
	Metabolites with level 1 identification indicated in bold
